# Supplementary material for: Effects of N-Acetylcysteine and Alpha-Ketoglutarate on OVCAR3 Ovarian Cancer Cells: Insights from Integrative Bioinformatics and Experimental Validation
Source: Cells. 2026 Feb 2;15(3):281. doi: 10.3390/cells15030281 (PMC12897456; doi:10.3390/cells15030281)
Supplement: Supplementary file 1 [file cells-15-00281-s001.zip]

Archive with 4 entries (4 files):
- Supplementary  materials.pdf
- Supplementary Table S1.xlsx
- Supplementary Table S2.xlsx
- Supplementary Table S3.xlsx
