# Supplementary material for: Effects of N-Acetylcysteine and Alpha-Ketoglutarate on OVCAR3 Ovarian Cancer Cells: Insights from Integrative Bioinformatics and Experimental Validation
Source: Cells. 2026 Feb 2;15(3):281. doi: 10.3390/cells15030281 (PMC12897456; doi:10.3390/cells15030281)
Supplement: Supplementary file 1 [file cells-15-00281-s001.zip › Supplementary Table S1.xlsx]

## Sheet: GeneCards
Gene Symbol	Description	Category	Uniprot ID	Gifts	GC Id	Relevance score	GeneCards Link
BRCA1	BRCA1 DNA Repair Associated	Protein Coding	P38398	63	GC17M043044	660.23	https://www.genecards.org/cgi-bin/carddisp.pl?gene=BRCA1
BRCA2	BRCA2 DNA Repair Associated	Protein Coding	P51587	61	GC13P032315	583.534	https://www.genecards.org/cgi-bin/carddisp.pl?gene=BRCA2
ATM	ATM Serine/Threonine Kinase	Protein Coding	Q13315	66	GC11P108223	299.433	https://www.genecards.org/cgi-bin/carddisp.pl?gene=ATM
TP53	Tumor Protein P53	Protein Coding	P04637	66	GC17M007661	266.965	https://www.genecards.org/cgi-bin/carddisp.pl?gene=TP53
PALB2	Partner And Localizer Of BRCA2	Protein Coding	Q86YC2	57	GC16M023603	248.587	https://www.genecards.org/cgi-bin/carddisp.pl?gene=PALB2
BRIP1	BRCA1 Interacting DNA Helicase 1	Protein Coding	Q9BX63	62	GC17M061679	240.597	https://www.genecards.org/cgi-bin/carddisp.pl?gene=BRIP1
MSH6	MutS Homolog 6	Protein Coding	P52701	61	GC02P047695	235.578	https://www.genecards.org/cgi-bin/carddisp.pl?gene=MSH6
CHEK2	Checkpoint Kinase 2	Protein Coding	O96017	67	GC22M028687	228.601	https://www.genecards.org/cgi-bin/carddisp.pl?gene=CHEK2
MSH2	MutS Homolog 2	Protein Coding	P43246	61	GC02P047403	227.8	https://www.genecards.org/cgi-bin/carddisp.pl?gene=MSH2
MLH1	MutL Homolog 1	Protein Coding	P40692	62	GC03P036993	223.278	https://www.genecards.org/cgi-bin/carddisp.pl?gene=MLH1
CDH1	Cadherin 1	Protein Coding	P12830	62	GC16P068737	218.713	https://www.genecards.org/cgi-bin/carddisp.pl?gene=CDH1
APC	APC Regulator Of WNT Signaling Pathway	Protein Coding	P25054	62	GC05P112707	206.406	https://www.genecards.org/cgi-bin/carddisp.pl?gene=APC
BARD1	BRCA1 Associated RING Domain 1	Protein Coding	Q99728	60	GC02M214725	199.399	https://www.genecards.org/cgi-bin/carddisp.pl?gene=BARD1
PMS2	PMS1 Homolog 2, Mismatch Repair System Component	Protein Coding	P54278	62	GC07M005973	195.891	https://www.genecards.org/cgi-bin/carddisp.pl?gene=PMS2
RAD51D	RAD51 Paralog D	Protein Coding	O75771	53	GC17M035092	192.475	https://www.genecards.org/cgi-bin/carddisp.pl?gene=RAD51D
C11orf65	Chromosome 11 Open Reading Frame 65	Protein Coding	Q8NCR3	43	GC11M108308	190.162	https://www.genecards.org/cgi-bin/carddisp.pl?gene=C11orf65
PTEN	Phosphatase And Tensin Homolog	Protein Coding	P60484	65	GC10P120068	185.978	https://www.genecards.org/cgi-bin/carddisp.pl?gene=PTEN
EGFR	Epidermal Growth Factor Receptor	Protein Coding	P00533	68	GC07P055019	172.773	https://www.genecards.org/cgi-bin/carddisp.pl?gene=EGFR
RAD51C	RAD51 Paralog C	Protein Coding	O43502	56	GC17P058692	170.911	https://www.genecards.org/cgi-bin/carddisp.pl?gene=RAD51C
NF1	Neurofibromin 1	Protein Coding	P21359	61	GC17P031094	163.06	https://www.genecards.org/cgi-bin/carddisp.pl?gene=NF1
AXIN2	Axin 2	Protein Coding	Q9Y2T1	63	GC17M065528	161.219	https://www.genecards.org/cgi-bin/carddisp.pl?gene=AXIN2
DICER1	Dicer 1, Ribonuclease III	Protein Coding	Q9UPY3	61	GC14M095086	161.216	https://www.genecards.org/cgi-bin/carddisp.pl?gene=DICER1
RAD50	RAD50 Double Strand Break Repair Protein	Protein Coding	Q92878	63	GC05P132556	154.405	https://www.genecards.org/cgi-bin/carddisp.pl?gene=RAD50
NBN	Nibrin	Protein Coding	O60934	61	GC08M089933	152.017	https://www.genecards.org/cgi-bin/carddisp.pl?gene=NBN
POLE	DNA Polymerase Epsilon, Catalytic Subunit	Protein Coding	Q07864	61	GC12M132808	146.662	https://www.genecards.org/cgi-bin/carddisp.pl?gene=POLE
CDKN2A	Cyclin Dependent Kinase Inhibitor 2A	Protein Coding	Q8N726	64	GC09M021967	145.075	https://www.genecards.org/cgi-bin/carddisp.pl?gene=CDKN2A
STK11	Serine/Threonine Kinase 11	Protein Coding	Q15831	63	GC19P001177	144.188	https://www.genecards.org/cgi-bin/carddisp.pl?gene=STK11
TSC2	TSC Complex Subunit 2	Protein Coding	P49815	64	GC16P112285	144.007	https://www.genecards.org/cgi-bin/carddisp.pl?gene=TSC2
POLD1	DNA Polymerase Delta 1, Catalytic Subunit	Protein Coding	P28340	60	GC19P143352	142.452	https://www.genecards.org/cgi-bin/carddisp.pl?gene=POLD1
PIK3CA	Phosphatidylinositol-4,5-Bisphosphate 3-Kinase Catalytic Subunit Alpha	Protein Coding	P42336	66	GC03P179148	140.378	https://www.genecards.org/cgi-bin/carddisp.pl?gene=PIK3CA
MET	MET Proto-Oncogene, Receptor Tyrosine Kinase	Protein Coding	P08581	67	GC07P116672	137.803	https://www.genecards.org/cgi-bin/carddisp.pl?gene=MET
BLM	BLM RecQ Like Helicase	Protein Coding	P54132	63	GC15P090717	136.562	https://www.genecards.org/cgi-bin/carddisp.pl?gene=BLM
RET	Ret Proto-Oncogene	Protein Coding	P07949	67	GC10P051689	135.6	https://www.genecards.org/cgi-bin/carddisp.pl?gene=RET
ALK	ALK Receptor Tyrosine Kinase	Protein Coding	Q9UM73	64	GC02M029199	133.644	https://www.genecards.org/cgi-bin/carddisp.pl?gene=ALK
RB1	RB Transcriptional Corepressor 1	Protein Coding	P06400	61	GC13P048303	133.101	https://www.genecards.org/cgi-bin/carddisp.pl?gene=RB1
MUTYH	MutY DNA Glycosylase	Protein Coding	Q9UIF7	58	GC01M045329	132.813	https://www.genecards.org/cgi-bin/carddisp.pl?gene=MUTYH
KRAS	KRAS Proto-Oncogene, GTPase	Protein Coding	P01116	66	GC12M034710	132.113	https://www.genecards.org/cgi-bin/carddisp.pl?gene=KRAS
ERBB2	Erb-B2 Receptor Tyrosine Kinase 2	Protein Coding	P04626	68	GC17P039687	131.3	https://www.genecards.org/cgi-bin/carddisp.pl?gene=ERBB2
PTCH1	Patched 1	Protein Coding	Q13635	64	GC09M095442	130.716	https://www.genecards.org/cgi-bin/carddisp.pl?gene=PTCH1
BRAF	B-Raf Proto-Oncogene, Serine/Threonine Kinase	Protein Coding	P15056	67	GC07M140788	129.32	https://www.genecards.org/cgi-bin/carddisp.pl?gene=BRAF
SMAD4	SMAD Family Member 4	Protein Coding	Q13485	66	GC18P051028	126.34	https://www.genecards.org/cgi-bin/carddisp.pl?gene=SMAD4
MRE11	MRE11 Homolog, Double Strand Break Repair Nuclease	Protein Coding	P49959	61	GC11M137118	125.047	https://www.genecards.org/cgi-bin/carddisp.pl?gene=MRE11
KIT	KIT Proto-Oncogene, Receptor Tyrosine Kinase	Protein Coding	P10721	66	GC04P054657	124.102	https://www.genecards.org/cgi-bin/carddisp.pl?gene=KIT
SMARCA4	SWI/SNF Related BAF Chromatin Remodeling Complex Subunit ATPase 4	Protein Coding	P51532	64	GC19P142240	121.961	https://www.genecards.org/cgi-bin/carddisp.pl?gene=SMARCA4
CTNNB1	Catenin Beta 1	Protein Coding	P35222	66	GC03P041194	119.535	https://www.genecards.org/cgi-bin/carddisp.pl?gene=CTNNB1
AKT1	AKT Serine/Threonine Kinase 1	Protein Coding	P31749	66	GC14M104769	115.943	https://www.genecards.org/cgi-bin/carddisp.pl?gene=AKT1
BAP1	BRCA1 Associated Deubiquitinase 1	Protein Coding	Q92560	60	GC03M052401	114.843	https://www.genecards.org/cgi-bin/carddisp.pl?gene=BAP1
ESR1	Estrogen Receptor 1	Protein Coding	P03372	67	GC06P151656	114.538	https://www.genecards.org/cgi-bin/carddisp.pl?gene=ESR1
BMPR1A	Bone Morphogenetic Protein Receptor Type 1A	Protein Coding	P36894	64	GC10P120012	113.361	https://www.genecards.org/cgi-bin/carddisp.pl?gene=BMPR1A
TSC1	TSC Complex Subunit 1	Protein Coding	Q92574	61	GC09M132891	112.864	https://www.genecards.org/cgi-bin/carddisp.pl?gene=TSC1
EPCAM	Epithelial Cell Adhesion Molecule	Protein Coding	P16422	61	GC02P047345	111.133	https://www.genecards.org/cgi-bin/carddisp.pl?gene=EPCAM
PDGFRA	Platelet Derived Growth Factor Receptor Alpha	Protein Coding	P16234	66	GC04P054229	110.312	https://www.genecards.org/cgi-bin/carddisp.pl?gene=PDGFRA
MSH3	MutS Homolog 3	Protein Coding	P20585	56	GC05P080654	107.957	https://www.genecards.org/cgi-bin/carddisp.pl?gene=MSH3
AR	Androgen Receptor	Protein Coding	P10275	65	GC0XP067544	107.839	https://www.genecards.org/cgi-bin/carddisp.pl?gene=AR
FANCC	FA Complementation Group C	Protein Coding	Q00597	60	GC09M095099	105.961	https://www.genecards.org/cgi-bin/carddisp.pl?gene=FANCC
FLCN	Folliculin	Protein Coding	Q8NFG4	55	GC17M017212	103.222	https://www.genecards.org/cgi-bin/carddisp.pl?gene=FLCN
CDKN1B	Cyclin Dependent Kinase Inhibitor 1B	Protein Coding	P46527	61	GC12P068529	102.092	https://www.genecards.org/cgi-bin/carddisp.pl?gene=CDKN1B
FH	Fumarate Hydratase	Protein Coding	P07954	59	GC01M241499	101.136	https://www.genecards.org/cgi-bin/carddisp.pl?gene=FH
HRAS	HRas Proto-Oncogene, GTPase	Protein Coding	P01112	65	GC11M013956	96.1862	https://www.genecards.org/cgi-bin/carddisp.pl?gene=HRAS
CDK4	Cyclin Dependent Kinase 4	Protein Coding	P11802	67	GC12M060215	95.6737	https://www.genecards.org/cgi-bin/carddisp.pl?gene=CDK4
MUC16	Mucin 16, Cell Surface Associated	Protein Coding	Q8WXI7	51	GC19M008848	95.4983	https://www.genecards.org/cgi-bin/carddisp.pl?gene=MUC16
FANCM	FA Complementation Group M	Protein Coding	Q8IYD8	55	GC14P045135	95.1429	https://www.genecards.org/cgi-bin/carddisp.pl?gene=FANCM
ATR	ATR Serine/Threonine Kinase	Protein Coding	Q13535	67	GC03M142449	94.8654	https://www.genecards.org/cgi-bin/carddisp.pl?gene=ATR
SDHA	Succinate Dehydrogenase Complex Flavoprotein Subunit A	Protein Coding	P31040	61	GC05P000238	94.6236	https://www.genecards.org/cgi-bin/carddisp.pl?gene=SDHA
TERT	Telomerase Reverse Transcriptase	Protein Coding	O14746	64	GC05M001253	94.3292	https://www.genecards.org/cgi-bin/carddisp.pl?gene=TERT
CTNNA1	Catenin Alpha 1	Protein Coding	P35221	60	GC05P138774	94.102	https://www.genecards.org/cgi-bin/carddisp.pl?gene=CTNNA1
MEN1	Menin 1	Protein Coding	O00255	58	GC11M064803	92.8633	https://www.genecards.org/cgi-bin/carddisp.pl?gene=MEN1
SDHB	Succinate Dehydrogenase Complex Iron Sulfur Subunit B	Protein Coding	P21912	61	GC01M021192	92.1535	https://www.genecards.org/cgi-bin/carddisp.pl?gene=SDHB
MLH3	MutL Homolog 3	Protein Coding	Q9UHC1	53	GC14M075013	91.0476	https://www.genecards.org/cgi-bin/carddisp.pl?gene=MLH3
FGFR2	Fibroblast Growth Factor Receptor 2	Protein Coding	P21802	69	GC10M121478	90.9702	https://www.genecards.org/cgi-bin/carddisp.pl?gene=FGFR2
VHL	Von Hippel-Lindau Tumor Suppressor	Protein Coding	P40337	60	GC03P025565	90.297	https://www.genecards.org/cgi-bin/carddisp.pl?gene=VHL
WT1	WT1 Transcription Factor	Protein Coding	P19544	61	GC11M032365	88.5041	https://www.genecards.org/cgi-bin/carddisp.pl?gene=WT1
MYC	MYC Proto-Oncogene, BHLH Transcription Factor	Protein Coding	P01106	66	GC08P127735	87.1733	https://www.genecards.org/cgi-bin/carddisp.pl?gene=MYC
XRCC2	X-Ray Repair Cross Complementing 2	Protein Coding	O43543	53	GC07M152644	86.94	https://www.genecards.org/cgi-bin/carddisp.pl?gene=XRCC2
FGFR3	Fibroblast Growth Factor Receptor 3	Protein Coding	P22607	68	GC04P009307	86.0831	https://www.genecards.org/cgi-bin/carddisp.pl?gene=FGFR3
NRAS	NRAS Proto-Oncogene, GTPase	Protein Coding	P01111	64	GC01M114704	85.9357	https://www.genecards.org/cgi-bin/carddisp.pl?gene=NRAS
RECQL4	RecQ Like Helicase 4	Protein Coding	O94761	54	GC08M147210	85.2641	https://www.genecards.org/cgi-bin/carddisp.pl?gene=RECQL4
RAD51	RAD51 Recombinase	Protein Coding	Q06609	64	GC15P040694	84.1468	https://www.genecards.org/cgi-bin/carddisp.pl?gene=RAD51
FANCD2	FA Complementation Group D2	Protein Coding	Q9BXW9	60	GC03P010026	83.9085	https://www.genecards.org/cgi-bin/carddisp.pl?gene=FANCD2
HOXB13	Homeobox B13	Protein Coding	Q92826	54	GC17M093757	83.5274	https://www.genecards.org/cgi-bin/carddisp.pl?gene=HOXB13
SMARCB1	SWI/SNF Related BAF Chromatin Remodeling Complex Subunit B1	Protein Coding	Q12824	59	GC22P023786	81.7349	https://www.genecards.org/cgi-bin/carddisp.pl?gene=SMARCB1
ERCC2	ERCC Excision Repair 2, TFIIH Core Complex Helicase Subunit	Protein Coding	P18074	61	GC19M045349	80.9656	https://www.genecards.org/cgi-bin/carddisp.pl?gene=ERCC2
PMS1	PMS1 Homolog 1, Mismatch Repair System Component	Protein Coding	P54277	52	GC02P189784	79.89	https://www.genecards.org/cgi-bin/carddisp.pl?gene=PMS1
FANCA	FA Complementation Group A	Protein Coding	O15360	62	GC16M090272	79.1917	https://www.genecards.org/cgi-bin/carddisp.pl?gene=FANCA
CCND1	Cyclin D1	Protein Coding	P24385	66	GC11P069641	78.3907	https://www.genecards.org/cgi-bin/carddisp.pl?gene=CCND1
AOPEP	Aminopeptidase O (Putative)	Protein Coding	Q8N6M6	49	GC09P105422	78.1487	https://www.genecards.org/cgi-bin/carddisp.pl?gene=AOPEP
NF2	NF2, Moesin-Ezrin-Radixin Like (MERLIN) Tumor Suppressor	Protein Coding	P35240	62	GC22P029603	77.5825	https://www.genecards.org/cgi-bin/carddisp.pl?gene=NF2
RUNX1	RUNX Family Transcription Factor 1	Protein Coding	Q01196	62	GC21M034787	76.6298	https://www.genecards.org/cgi-bin/carddisp.pl?gene=RUNX1
ARID1A	AT-Rich Interaction Domain 1A	Protein Coding	O14497	58	GC01P026693	74.9431	https://www.genecards.org/cgi-bin/carddisp.pl?gene=ARID1A
NTHL1	Nth Like DNA Glycosylase 1	Protein Coding	P78549	56	GC16M046367	74.8526	https://www.genecards.org/cgi-bin/carddisp.pl?gene=NTHL1
TGFBR2	Transforming Growth Factor Beta Receptor 2	Protein Coding	P37173	65	GC03P030608	74.0717	https://www.genecards.org/cgi-bin/carddisp.pl?gene=TGFBR2
TMEM127	Transmembrane Protein 127	Protein Coding	O75204	50	GC02M096248	73.8936	https://www.genecards.org/cgi-bin/carddisp.pl?gene=TMEM127
FGFR1	Fibroblast Growth Factor Receptor 1	Protein Coding	P11362	68	GC08M038400	73.7418	https://www.genecards.org/cgi-bin/carddisp.pl?gene=FGFR1
SDHC	Succinate Dehydrogenase Complex Subunit C	Protein Coding	Q99643	56	GC01P161314	73.6913	https://www.genecards.org/cgi-bin/carddisp.pl?gene=SDHC
SDHAF2	Succinate Dehydrogenase Complex Assembly Factor 2	Protein Coding	Q9NX18	54	GC11P061430	72.945	https://www.genecards.org/cgi-bin/carddisp.pl?gene=SDHAF2
ERCC5	ERCC Excision Repair 5, Endonuclease	Protein Coding	P28715	58	GC13P102845	72.666	https://www.genecards.org/cgi-bin/carddisp.pl?gene=ERCC5
BUB1B	BUB1 Mitotic Checkpoint Serine/Threonine Kinase B	Protein Coding	O60566	63	GC15P040161	71.8702	https://www.genecards.org/cgi-bin/carddisp.pl?gene=BUB1B
ERBB3	Erb-B2 Receptor Tyrosine Kinase 3	Protein Coding	P21860	67	GC12P069869	71.7205	https://www.genecards.org/cgi-bin/carddisp.pl?gene=ERBB3
SDHD	Succinate Dehydrogenase Complex Subunit D	Protein Coding	O14521	58	GC11P112862	71.6073	https://www.genecards.org/cgi-bin/carddisp.pl?gene=SDHD
CHEK1	Checkpoint Kinase 1	Protein Coding	O14757	65	GC11P125625	71.4234	https://www.genecards.org/cgi-bin/carddisp.pl?gene=CHEK1
SRC	SRC Proto-Oncogene, Non-Receptor Tyrosine Kinase	Protein Coding	P12931	64	GC20P037344	71.2453	https://www.genecards.org/cgi-bin/carddisp.pl?gene=SRC
WRN	WRN RecQ Like Helicase	Protein Coding	Q14191	60	GC08P031033	71.2233	https://www.genecards.org/cgi-bin/carddisp.pl?gene=WRN
RAD51B	RAD51 Paralog B	Protein Coding	O15315	52	GC14P067819	70.5404	https://www.genecards.org/cgi-bin/carddisp.pl?gene=RAD51B
NTRK1	Neurotrophic Receptor Tyrosine Kinase 1	Protein Coding	P04629	63	GC01P156815	69.7182	https://www.genecards.org/cgi-bin/carddisp.pl?gene=NTRK1
ERCC4	ERCC Excision Repair 4, Endonuclease Catalytic Subunit	Protein Coding	Q92889	59	GC16P013920	69.4899	https://www.genecards.org/cgi-bin/carddisp.pl?gene=ERCC4
RAD54L	RAD54 Like	Protein Coding	Q92698	59	GC01P070151	69.4369	https://www.genecards.org/cgi-bin/carddisp.pl?gene=RAD54L
POT1	Protection Of Telomeres 1	Protein Coding	Q9NUX5	55	GC07M124822	69.0627	https://www.genecards.org/cgi-bin/carddisp.pl?gene=POT1
CDK12	Cyclin Dependent Kinase 12	Protein Coding	Q9NYV4	59	GC17P039461	67.6144	https://www.genecards.org/cgi-bin/carddisp.pl?gene=CDK12
MTOR	Mechanistic Target Of Rapamycin Kinase	Protein Coding	P42345	69	GC01M011106	67.5381	https://www.genecards.org/cgi-bin/carddisp.pl?gene=MTOR
CCNE1	Cyclin E1	Protein Coding	P24864	61	GC19P029811	67.405	https://www.genecards.org/cgi-bin/carddisp.pl?gene=CCNE1
FSHR	Follicle Stimulating Hormone Receptor	Protein Coding	P23945	60	GC02M048962	66.6156	https://www.genecards.org/cgi-bin/carddisp.pl?gene=FSHR
CDC73	Cell Division Cycle 73	Protein Coding	Q6P1J9	59	GC01P193121	66.2976	https://www.genecards.org/cgi-bin/carddisp.pl?gene=CDC73
PRKAR1A	Protein Kinase CAMP-Dependent Type I Regulatory Subunit Alpha	Protein Coding	P10644	64	GC17P145089	66.2883	https://www.genecards.org/cgi-bin/carddisp.pl?gene=PRKAR1A
FANCG	FA Complementation Group G	Protein Coding	O15287	57	GC09M035073	66.1965	https://www.genecards.org/cgi-bin/carddisp.pl?gene=FANCG
LZTR1	Leucine Zipper Like Post Translational Regulator 1	Protein Coding	Q8N653	55	GC22P086356	65.524	https://www.genecards.org/cgi-bin/carddisp.pl?gene=LZTR1
MDM2	MDM2 Proto-Oncogene	Protein Coding	Q00987	67	GC12P068808	64.5746	https://www.genecards.org/cgi-bin/carddisp.pl?gene=MDM2
PRKN	Parkin RBR E3 Ubiquitin Protein Ligase	Protein Coding	O60260	62	GC06M161348	64.0504	https://www.genecards.org/cgi-bin/carddisp.pl?gene=PRKN
GREM1	Gremlin 1, DAN Family BMP Antagonist	Protein Coding	O60565	57	GC15P183913	64.0382	https://www.genecards.org/cgi-bin/carddisp.pl?gene=GREM1
ERBB4	Erb-B2 Receptor Tyrosine Kinase 4	Protein Coding	Q15303	67	GC02M211375	64.0202	https://www.genecards.org/cgi-bin/carddisp.pl?gene=ERBB4
PIK3R1	Phosphoinositide-3-Kinase Regulatory Subunit 1	Protein Coding	P27986	65	GC05P068215	63.6565	https://www.genecards.org/cgi-bin/carddisp.pl?gene=PIK3R1
FANCE	FA Complementation Group E	Protein Coding	Q9HB96	54	GC06P173191	63.5021	https://www.genecards.org/cgi-bin/carddisp.pl?gene=FANCE
SUFU	SUFU Negative Regulator Of Hedgehog Signaling	Protein Coding	Q9UMX1	55	GC10P120461	63.3531	https://www.genecards.org/cgi-bin/carddisp.pl?gene=SUFU
STAT3	Signal Transducer And Activator Of Transcription 3	Protein Coding	P40763	67	GC17M042313	63.0988	https://www.genecards.org/cgi-bin/carddisp.pl?gene=STAT3
GNAS	GNAS Complex Locus	Protein Coding	P84996	63	GC20P058839	62.0002	https://www.genecards.org/cgi-bin/carddisp.pl?gene=GNAS
CDKN2B	Cyclin Dependent Kinase Inhibitor 2B	Protein Coding	P42772	59	GC09M022002	61.643	https://www.genecards.org/cgi-bin/carddisp.pl?gene=CDKN2B
ERCC3	ERCC Excision Repair 3, TFIIH Core Complex Helicase Subunit	Protein Coding	P19447	61	GC02M127257	61.445	https://www.genecards.org/cgi-bin/carddisp.pl?gene=ERCC3
RNASEL	Ribonuclease L	Protein Coding	Q05823	57	GC01M182573	61.1792	https://www.genecards.org/cgi-bin/carddisp.pl?gene=RNASEL
XPC	XPC Complex Subunit, DNA Damage Recognition And Repair Factor	Protein Coding	Q01831	59	GC03M028072	61.0704	https://www.genecards.org/cgi-bin/carddisp.pl?gene=XPC
FANCL	FA Complementation Group L	Protein Coding	Q9NW38	59	GC02M058127	60.5675	https://www.genecards.org/cgi-bin/carddisp.pl?gene=FANCL
VEGFA	Vascular Endothelial Growth Factor A	Protein Coding	P15692	61	GC06P043770	60.2293	https://www.genecards.org/cgi-bin/carddisp.pl?gene=VEGFA
CYP17A1	Cytochrome P450 Family 17 Subfamily A Member 1	Protein Coding	P05093	63	GC10M102830	60.0321	https://www.genecards.org/cgi-bin/carddisp.pl?gene=CYP17A1
PPM1D	Protein Phosphatase, Mg2+/Mn2+ Dependent 1D	Protein Coding	O15297	61	GC17P060600	59.976	https://www.genecards.org/cgi-bin/carddisp.pl?gene=PPM1D
MAP3K1	Mitogen-Activated Protein Kinase Kinase Kinase 1	Protein Coding	Q13233	63	GC05P056815	59.9527	https://www.genecards.org/cgi-bin/carddisp.pl?gene=MAP3K1
CYP19A1	Cytochrome P450 Family 19 Subfamily A Member 1	Protein Coding	P11511	61	GC15M051208	59.7842	https://www.genecards.org/cgi-bin/carddisp.pl?gene=CYP19A1
HNF1B	HNF1 Homeobox B	Protein Coding	P35680	56	GC17M037686	59.6883	https://www.genecards.org/cgi-bin/carddisp.pl?gene=HNF1B
MT-CYB	Mitochondrially Encoded Cytochrome B	Protein Coding	P00156	45	GCMTP014749	59.6476	https://www.genecards.org/cgi-bin/carddisp.pl?gene=MT-CYB
FANCF	FA Complementation Group F	Protein Coding	Q9NPI8	53	GC11M022600	59.3033	https://www.genecards.org/cgi-bin/carddisp.pl?gene=FANCF
HIF1A	Hypoxia Inducible Factor 1 Subunit Alpha	Protein Coding	Q16665	61	GC14P061695	59.1597	https://www.genecards.org/cgi-bin/carddisp.pl?gene=HIF1A
XPA	XPA, DNA Damage Recognition And Repair Factor	Protein Coding	P23025	58	GC09M097654	58.9096	https://www.genecards.org/cgi-bin/carddisp.pl?gene=XPA
KDR	Kinase Insert Domain Receptor	Protein Coding	P35968	67	GC04M055078	58.6289	https://www.genecards.org/cgi-bin/carddisp.pl?gene=KDR
CASP8	Caspase 8	Protein Coding	Q14790	65	GC02P201233	58.5004	https://www.genecards.org/cgi-bin/carddisp.pl?gene=CASP8
FBXW7	F-Box And WD Repeat Domain Containing 7	Protein Coding	Q969H0	59	GC04M152321	58.148	https://www.genecards.org/cgi-bin/carddisp.pl?gene=FBXW7
FOXL2	Forkhead Box L2	Protein Coding	P58012	55	GC03M138944	57.7436	https://www.genecards.org/cgi-bin/carddisp.pl?gene=FOXL2
BCL2	BCL2 Apoptosis Regulator	Protein Coding	P10415	64	GC18M063123	57.5686	https://www.genecards.org/cgi-bin/carddisp.pl?gene=BCL2
MSR1	Macrophage Scavenger Receptor 1	Protein Coding	P21757	58	GC08M016107	57.5685	https://www.genecards.org/cgi-bin/carddisp.pl?gene=MSR1
ELAC2	ElaC Ribonuclease Z 2	Protein Coding	Q9BQ52	54	GC17M012991	55.7837	https://www.genecards.org/cgi-bin/carddisp.pl?gene=ELAC2
HNF1A	HNF1 Homeobox A	Protein Coding	P20823	60	GC12P120978	55.7801	https://www.genecards.org/cgi-bin/carddisp.pl?gene=HNF1A
ERCC1	ERCC Excision Repair 1, Endonuclease Non-Catalytic Subunit	Protein Coding	P07992	59	GC19M105114	55.6898	https://www.genecards.org/cgi-bin/carddisp.pl?gene=ERCC1
PPP2R1A	Protein Phosphatase 2 Scaffold Subunit Aalpha	Protein Coding	P30153	61	GC19P143427	55.6687	https://www.genecards.org/cgi-bin/carddisp.pl?gene=PPP2R1A
NOTCH1	Notch Receptor 1	Protein Coding	P46531	66	GC09M139117	55.3741	https://www.genecards.org/cgi-bin/carddisp.pl?gene=NOTCH1
RNF43	Ring Finger Protein 43	Protein Coding	Q68DV7	50	GC17M058352	55.3594	https://www.genecards.org/cgi-bin/carddisp.pl?gene=RNF43
CDKN1A	Cyclin Dependent Kinase Inhibitor 1A	Protein Coding	P38936	63	GC06P173207	55.3569	https://www.genecards.org/cgi-bin/carddisp.pl?gene=CDKN1A
EP300	E1A Binding Protein P300	Protein Coding	Q09472	65	GC22P087011	55.3508	https://www.genecards.org/cgi-bin/carddisp.pl?gene=EP300
BAX	BCL2 Associated X, Apoptosis Regulator	Protein Coding	Q07812	64	GC19P048954	55.0889	https://www.genecards.org/cgi-bin/carddisp.pl?gene=BAX
SMO	Smoothened, Frizzled Class Receptor	Protein Coding	Q99835	64	GC07P163165	54.4692	https://www.genecards.org/cgi-bin/carddisp.pl?gene=SMO
MAPK1	Mitogen-Activated Protein Kinase 1	Protein Coding	P28482	66	GC22M021759	54.4158	https://www.genecards.org/cgi-bin/carddisp.pl?gene=MAPK1
EZH2	Enhancer Of Zeste 2 Polycomb Repressive Complex 2 Subunit	Protein Coding	Q15910	66	GC07M148807	54.0814	https://www.genecards.org/cgi-bin/carddisp.pl?gene=EZH2
PHOX2B	Paired Like Homeobox 2B	Protein Coding	Q99453	57	GC04M041746	53.7477	https://www.genecards.org/cgi-bin/carddisp.pl?gene=PHOX2B
MAP2K1	Mitogen-Activated Protein Kinase Kinase 1	Protein Coding	Q02750	67	GC15P066386	53.7346	https://www.genecards.org/cgi-bin/carddisp.pl?gene=MAP2K1
ESR2	Estrogen Receptor 2	Protein Coding	Q92731	61	GC14M064084	52.9355	https://www.genecards.org/cgi-bin/carddisp.pl?gene=ESR2
ABRAXAS1	Abraxas 1, BRCA1 A Complex Subunit	Protein Coding	Q6UWZ7	50	GC04M083464	52.6412	https://www.genecards.org/cgi-bin/carddisp.pl?gene=ABRAXAS1
TGFB1	Transforming Growth Factor Beta 1	Protein Coding	P01137	66	GC19M041301	52.5504	https://www.genecards.org/cgi-bin/carddisp.pl?gene=TGFB1
HMMR	Hyaluronan Mediated Motility Receptor	Protein Coding	O75330	57	GC05P163479	52.2945	https://www.genecards.org/cgi-bin/carddisp.pl?gene=HMMR
AIP	Aryl Hydrocarbon Receptor Interacting Protein	Protein Coding	O00170	56	GC11P067468	52.0853	https://www.genecards.org/cgi-bin/carddisp.pl?gene=AIP
PPARG	Peroxisome Proliferator Activated Receptor Gamma	Protein Coding	P37231	66	GC03P012287	51.8887	https://www.genecards.org/cgi-bin/carddisp.pl?gene=PPARG
IDH1	Isocitrate Dehydrogenase (NADP(+)) 1	Protein Coding	O75874	66	GC02M208236	51.0884	https://www.genecards.org/cgi-bin/carddisp.pl?gene=IDH1
CD274	CD274 Molecule	Protein Coding	Q9NZQ7	58	GC09P005450	50.8286	https://www.genecards.org/cgi-bin/carddisp.pl?gene=CD274
FAS	Fas Cell Surface Death Receptor	Protein Coding	P25445	64	GC10P120086	50.4926	https://www.genecards.org/cgi-bin/carddisp.pl?gene=FAS
TP63	Tumor Protein P63	Protein Coding	Q9H3D4	59	GC03P189598	50.4677	https://www.genecards.org/cgi-bin/carddisp.pl?gene=TP63
RECQL	RecQ Like Helicase	Protein Coding	P46063	54	GC12M021468	50.3958	https://www.genecards.org/cgi-bin/carddisp.pl?gene=RECQL
ERCC6	ERCC Excision Repair 6, Chromatin Remodeling Factor	Protein Coding	Q03468	60	GC10M049454	50.3467	https://www.genecards.org/cgi-bin/carddisp.pl?gene=ERCC6
TSHR	Thyroid Stimulating Hormone Receptor	Protein Coding	P16473	61	GC14P080954	50.0971	https://www.genecards.org/cgi-bin/carddisp.pl?gene=TSHR
XRCC3	X-Ray Repair Cross Complementing 3	Protein Coding	O43542	56	GC14M103697	50.0501	https://www.genecards.org/cgi-bin/carddisp.pl?gene=XRCC3
IL6	Interleukin 6	Protein Coding	P05231	64	GC07P022725	49.967	https://www.genecards.org/cgi-bin/carddisp.pl?gene=IL6
AURKA	Aurora Kinase A	Protein Coding	O14965	65	GC20M056370	49.9427	https://www.genecards.org/cgi-bin/carddisp.pl?gene=AURKA
MUC1	Mucin 1, Cell Surface Associated	Protein Coding	P15941	61	GC01M155185	49.8546	https://www.genecards.org/cgi-bin/carddisp.pl?gene=MUC1
IL1B	Interleukin 1 Beta	Protein Coding	P01584	60	GC02M112829	49.8469	https://www.genecards.org/cgi-bin/carddisp.pl?gene=IL1B
ABCB1	ATP Binding Cassette Subfamily B Member 1	Protein Coding	P08183	64	GC07M087504	49.696	https://www.genecards.org/cgi-bin/carddisp.pl?gene=ABCB1
MAX	MYC Associated Factor X	Protein Coding	P61244	59	GC14M065398	49.4755	https://www.genecards.org/cgi-bin/carddisp.pl?gene=MAX
JAK2	Janus Kinase 2	Protein Coding	O60674	66	GC09P004985	49.3811	https://www.genecards.org/cgi-bin/carddisp.pl?gene=JAK2
JUN	Jun Proto-Oncogene, AP-1 Transcription Factor Subunit	Protein Coding	P05412	63	GC01M058780	49.162	https://www.genecards.org/cgi-bin/carddisp.pl?gene=JUN
EXT2	Exostosin Glycosyltransferase 2	Protein Coding	Q93063	58	GC11P044095	49.0579	https://www.genecards.org/cgi-bin/carddisp.pl?gene=EXT2
FANCI	FA Complementation Group I	Protein Coding	Q9NVI1	54	GC15P089243	48.9018	https://www.genecards.org/cgi-bin/carddisp.pl?gene=FANCI
DHFR	Dihydrofolate Reductase	Protein Coding	P00374	61	GC05M080626	48.8724	https://www.genecards.org/cgi-bin/carddisp.pl?gene=DHFR
BMP15	Bone Morphogenetic Protein 15	Protein Coding	O95972	54	GC0XP050910	48.8556	https://www.genecards.org/cgi-bin/carddisp.pl?gene=BMP15
SMAD3	SMAD Family Member 3	Protein Coding	P84022	67	GC15P067063	48.5141	https://www.genecards.org/cgi-bin/carddisp.pl?gene=SMAD3
PGR	Progesterone Receptor	Protein Coding	P06401	63	GC11M137169	48.0559	https://www.genecards.org/cgi-bin/carddisp.pl?gene=PGR
TNF	Tumor Necrosis Factor	Protein Coding	P01375	65	GC06P173080	47.9786	https://www.genecards.org/cgi-bin/carddisp.pl?gene=TNF
MMP2	Matrix Metallopeptidase 2	Protein Coding	P08253	66	GC16P113682	47.6508	https://www.genecards.org/cgi-bin/carddisp.pl?gene=MMP2
FMR1	Fragile X Messenger Ribonucleoprotein 1	Protein Coding	Q06787	57	GC0XP148000	47.5021	https://www.genecards.org/cgi-bin/carddisp.pl?gene=FMR1
SLX4	SLX4 Structure-Specific Endonuclease Subunit	Protein Coding	Q8IY92	50	GC16M003581	47.2464	https://www.genecards.org/cgi-bin/carddisp.pl?gene=SLX4
RAF1	Raf-1 Proto-Oncogene, Serine/Threonine Kinase	Protein Coding	P04049	67	GC03M012583	46.9035	https://www.genecards.org/cgi-bin/carddisp.pl?gene=RAF1
LMNA	Lamin A/C	Protein Coding	P02545	63	GC01P156082	46.882	https://www.genecards.org/cgi-bin/carddisp.pl?gene=LMNA
FASLG	Fas Ligand	Protein Coding	P48023	61	GC01P172659	46.8741	https://www.genecards.org/cgi-bin/carddisp.pl?gene=FASLG
PIK3CG	Phosphatidylinositol-4,5-Bisphosphate 3-Kinase Catalytic Subunit Gamma	Protein Coding	P48736	63	GC07P106865	46.8594	https://www.genecards.org/cgi-bin/carddisp.pl?gene=PIK3CG
EXT1	Exostosin Glycosyltransferase 1	Protein Coding	Q16394	60	GC08M117798	46.6467	https://www.genecards.org/cgi-bin/carddisp.pl?gene=EXT1
RHOA	Ras Homolog Family Member A	Protein Coding	P61586	63	GC03M049359	46.6389	https://www.genecards.org/cgi-bin/carddisp.pl?gene=RHOA
LHCGR	Luteinizing Hormone/Choriogonadotropin Receptor	Protein Coding	P22888	60	GC02M048686	46.6009	https://www.genecards.org/cgi-bin/carddisp.pl?gene=LHCGR
STAG3	STAG3 Cohesin Complex Component	Protein Coding	Q9UJ98	56	GC07P100177	46.5053	https://www.genecards.org/cgi-bin/carddisp.pl?gene=STAG3
GPC3	Glypican 3	Protein Coding	P51654	59	GC0XM133535	46.3499	https://www.genecards.org/cgi-bin/carddisp.pl?gene=GPC3
TGFBR1	Transforming Growth Factor Beta Receptor 1	Protein Coding	P36897	67	GC09P105622	46.1452	https://www.genecards.org/cgi-bin/carddisp.pl?gene=TGFBR1
IGF2	Insulin Like Growth Factor 2	Protein Coding	P01344	61	GC11M014033	45.9695	https://www.genecards.org/cgi-bin/carddisp.pl?gene=IGF2
MITF	Melanocyte Inducing Transcription Factor	Protein Coding	O75030	61	GC03P069740	45.3296	https://www.genecards.org/cgi-bin/carddisp.pl?gene=MITF
IL2	Interleukin 2	Protein Coding	P60568	59	GC04M122451	45.2952	https://www.genecards.org/cgi-bin/carddisp.pl?gene=IL2
NFE2L2	NFE2 Like BZIP Transcription Factor 2	Protein Coding	Q16236	64	GC02M177227	44.6753	https://www.genecards.org/cgi-bin/carddisp.pl?gene=NFE2L2
NR5A1	Nuclear Receptor Subfamily 5 Group A Member 1	Protein Coding	Q13285	63	GC09M124481	44.6602	https://www.genecards.org/cgi-bin/carddisp.pl?gene=NR5A1
MXI1	MAX Interactor 1, Dimerization Protein	Protein Coding	P50539	53	GC10P120664	44.6247	https://www.genecards.org/cgi-bin/carddisp.pl?gene=MXI1
TRIM24	Tripartite Motif Containing 24	Protein Coding	O15164	57	GC07P138460	44.5865	https://www.genecards.org/cgi-bin/carddisp.pl?gene=TRIM24
FLT1	Fms Related Receptor Tyrosine Kinase 1	Protein Coding	P17948	64	GC13M028300	44.5614	https://www.genecards.org/cgi-bin/carddisp.pl?gene=FLT1
ABCC1	ATP Binding Cassette Subfamily C Member 1 (ABCC1 Blood Group)	Protein Coding	P33527	61	GC16P015949	44.2935	https://www.genecards.org/cgi-bin/carddisp.pl?gene=ABCC1
GATA2	GATA Binding Protein 2	Protein Coding	P23769	62	GC03M128479	44.2871	https://www.genecards.org/cgi-bin/carddisp.pl?gene=GATA2
PTGS2	Prostaglandin-Endoperoxide Synthase 2	Protein Coding	P35354	63	GC01M186671	44.2505	https://www.genecards.org/cgi-bin/carddisp.pl?gene=PTGS2
NRG1	Neuregulin 1	Protein Coding	Q02297	61	GC08P031639	44.1267	https://www.genecards.org/cgi-bin/carddisp.pl?gene=NRG1
DCTN5	Dynactin Subunit 5	Protein Coding	Q9BTE1	52	GC16P112837	44.0059	https://www.genecards.org/cgi-bin/carddisp.pl?gene=DCTN5
IGF1	Insulin Like Growth Factor 1	Protein Coding	P05019	61	GC12M102395	43.9168	https://www.genecards.org/cgi-bin/carddisp.pl?gene=IGF1
PARP1	Poly(ADP-Ribose) Polymerase 1	Protein Coding	P09874	64	GC01M226360	43.834	https://www.genecards.org/cgi-bin/carddisp.pl?gene=PARP1
NOBOX	NOBOX Oogenesis Homeobox	Protein Coding	O60393	47	GC07M144397	43.7437	https://www.genecards.org/cgi-bin/carddisp.pl?gene=NOBOX
LRRC56	Leucine Rich Repeat Containing 56	Protein Coding	Q8IYG6	47	GC11P015712	43.6112	https://www.genecards.org/cgi-bin/carddisp.pl?gene=LRRC56
SOX9	SRY-Box Transcription Factor 9	Protein Coding	P48436	58	GC17P072121	43.5891	https://www.genecards.org/cgi-bin/carddisp.pl?gene=SOX9
CXCR4	C-X-C Motif Chemokine Receptor 4	Protein Coding	P61073	66	GC02M136114	43.2258	https://www.genecards.org/cgi-bin/carddisp.pl?gene=CXCR4
EGF	Epidermal Growth Factor	Protein Coding	P01133	64	GC04P109912	43.1281	https://www.genecards.org/cgi-bin/carddisp.pl?gene=EGF
BIRC5	Baculoviral IAP Repeat Containing 5	Protein Coding	O15392	59	GC17P078214	43.1074	https://www.genecards.org/cgi-bin/carddisp.pl?gene=BIRC5
SRA1	Steroid Receptor RNA Activator 1	Protein Coding	Q9HD15	49	GC05M140537	42.8726	https://www.genecards.org/cgi-bin/carddisp.pl?gene=SRA1
GALNT12	Polypeptide N-Acetylgalactosaminyltransferase 12	Protein Coding	Q8IXK2	51	GC09P098807	42.7867	https://www.genecards.org/cgi-bin/carddisp.pl?gene=GALNT12
MMP9	Matrix Metallopeptidase 9	Protein Coding	P14780	66	GC20P046008	42.7468	https://www.genecards.org/cgi-bin/carddisp.pl?gene=MMP9
CDK2	Cyclin Dependent Kinase 2	Protein Coding	P24941	64	GC12P055966	42.4953	https://www.genecards.org/cgi-bin/carddisp.pl?gene=CDK2
GATA3	GATA Binding Protein 3	Protein Coding	P23771	63	GC10P008045	42.2929	https://www.genecards.org/cgi-bin/carddisp.pl?gene=GATA3
SMAD7	SMAD Family Member 7	Protein Coding	O15105	57	GC18M048919	42.1694	https://www.genecards.org/cgi-bin/carddisp.pl?gene=SMAD7
CBS	Cystathionine Beta-Synthase	Protein Coding	P35520	64	GC21M043053	42.1586	https://www.genecards.org/cgi-bin/carddisp.pl?gene=CBS
FGFR4	Fibroblast Growth Factor Receptor 4	Protein Coding	P22455	65	GC05P177086	41.9344	https://www.genecards.org/cgi-bin/carddisp.pl?gene=FGFR4
IGF1R	Insulin Like Growth Factor 1 Receptor	Protein Coding	P08069	68	GC15P098648	41.8906	https://www.genecards.org/cgi-bin/carddisp.pl?gene=IGF1R
NTRK2	Neurotrophic Receptor Tyrosine Kinase 2	Protein Coding	Q16620	66	GC09P084668	41.8724	https://www.genecards.org/cgi-bin/carddisp.pl?gene=NTRK2
CASP3	Caspase 3	Protein Coding	P42574	63	GC04M184627	41.8522	https://www.genecards.org/cgi-bin/carddisp.pl?gene=CASP3
CD44	CD44 Molecule (IN Blood Group)	Protein Coding	P16070	61	GC11P035139	41.8483	https://www.genecards.org/cgi-bin/carddisp.pl?gene=CD44
GDF9	Growth Differentiation Factor 9	Protein Coding	O60383	53	GC05M132861	41.7204	https://www.genecards.org/cgi-bin/carddisp.pl?gene=GDF9
ZNF276	Zinc Finger Protein 276	Protein Coding	Q8N554	47	GC16P089720	41.5441	https://www.genecards.org/cgi-bin/carddisp.pl?gene=ZNF276
GLI1	GLI Family Zinc Finger 1	Protein Coding	P08151	60	GC12P069946	41.4781	https://www.genecards.org/cgi-bin/carddisp.pl?gene=GLI1
PRKDC	Protein Kinase, DNA-Activated, Catalytic Subunit	Protein Coding	P78527	63	GC08M047773	41.465	https://www.genecards.org/cgi-bin/carddisp.pl?gene=PRKDC
RASSF1	Ras Association Domain Family Member 1	Protein Coding	Q9NS23	56	GC03M050329	41.4627	https://www.genecards.org/cgi-bin/carddisp.pl?gene=RASSF1
IDH2	Isocitrate Dehydrogenase (NADP(+)) 2	Protein Coding	P48735	66	GC15M090083	41.3624	https://www.genecards.org/cgi-bin/carddisp.pl?gene=IDH2
CREBBP	CREB Binding Protein	Protein Coding	Q92793	67	GC16M046544	41.2171	https://www.genecards.org/cgi-bin/carddisp.pl?gene=CREBBP
NFKB1	Nuclear Factor Kappa B Subunit 1	Protein Coding	P19838	66	GC04P102501	41.1988	https://www.genecards.org/cgi-bin/carddisp.pl?gene=NFKB1
GSTM1	Glutathione S-Transferase Mu 1	Protein Coding	P09488	56	GC01P109687	41.1852	https://www.genecards.org/cgi-bin/carddisp.pl?gene=GSTM1
RECK	Reversion Inducing Cysteine Rich Protein With Kazal Motifs	Protein Coding	O95980	52	GC09P036036	41.1594	https://www.genecards.org/cgi-bin/carddisp.pl?gene=RECK
NKX2-1	NK2 Homeobox 1	Protein Coding	P43699	61	GC14M036516	41.0917	https://www.genecards.org/cgi-bin/carddisp.pl?gene=NKX2-1
GSTP1	Glutathione S-Transferase Pi 1	Protein Coding	P09211	63	GC11P067583	40.798	https://www.genecards.org/cgi-bin/carddisp.pl?gene=GSTP1
CDK6	Cyclin Dependent Kinase 6	Protein Coding	Q00534	64	GC07M092604	40.723	https://www.genecards.org/cgi-bin/carddisp.pl?gene=CDK6
ITGB1	Integrin Subunit Beta 1	Protein Coding	P05556	63	GC10M036806	40.6372	https://www.genecards.org/cgi-bin/carddisp.pl?gene=ITGB1
CXCL8	C-X-C Motif Chemokine Ligand 8	Protein Coding	P10145	56	GC04P073740	40.5837	https://www.genecards.org/cgi-bin/carddisp.pl?gene=CXCL8
FOXA1	Forkhead Box A1	Protein Coding	P55317	57	GC14M037589	40.2882	https://www.genecards.org/cgi-bin/carddisp.pl?gene=FOXA1
RRAS2	RAS Related 2	Protein Coding	P62070	60	GC11M014301	40.1947	https://www.genecards.org/cgi-bin/carddisp.pl?gene=RRAS2
SPOP	Speckle Type BTB/POZ Protein	Protein Coding	O43791	57	GC17M049598	40.193	https://www.genecards.org/cgi-bin/carddisp.pl?gene=SPOP
AFP	Alpha Fetoprotein	Protein Coding	P02771	60	GC04P073431	40.1919	https://www.genecards.org/cgi-bin/carddisp.pl?gene=AFP
GNRH1	Gonadotropin Releasing Hormone 1	Protein Coding	P01148	54	GC08M025419	40.1913	https://www.genecards.org/cgi-bin/carddisp.pl?gene=GNRH1
DROSHA	Drosha Ribonuclease III	Protein Coding	Q9NRR4	57	GC05M031401	40.1092	https://www.genecards.org/cgi-bin/carddisp.pl?gene=DROSHA
PTPN11	Protein Tyrosine Phosphatase Non-Receptor Type 11	Protein Coding	Q06124	67	GC12P112418	40.0283	https://www.genecards.org/cgi-bin/carddisp.pl?gene=PTPN11
KIF1B	Kinesin Family Member 1B	Protein Coding	O60333	56	GC01P010210	40.0167	https://www.genecards.org/cgi-bin/carddisp.pl?gene=KIF1B
MGMT	O-6-Methylguanine-DNA Methyltransferase	Protein Coding	P16455	62	GC10P129467	39.9726	https://www.genecards.org/cgi-bin/carddisp.pl?gene=MGMT
IGF2R	Insulin Like Growth Factor 2 Receptor	Protein Coding	P11717	60	GC06P159969	39.7685	https://www.genecards.org/cgi-bin/carddisp.pl?gene=IGF2R
WWOX	WW Domain Containing Oxidoreductase	Protein Coding	Q9NZC7	60	GC16P078099	39.7584	https://www.genecards.org/cgi-bin/carddisp.pl?gene=WWOX
BMP6	Bone Morphogenetic Protein 6	Protein Coding	P22004	57	GC06P007726	39.7152	https://www.genecards.org/cgi-bin/carddisp.pl?gene=BMP6
IL1RN	Interleukin 1 Receptor Antagonist	Protein Coding	P18510	63	GC02P151137	39.601	https://www.genecards.org/cgi-bin/carddisp.pl?gene=IL1RN
LEP	Leptin	Protein Coding	P41159	59	GC07P128241	39.2065	https://www.genecards.org/cgi-bin/carddisp.pl?gene=LEP
IRF1	Interferon Regulatory Factor 1	Protein Coding	P10914	60	GC05M132440	39.1575	https://www.genecards.org/cgi-bin/carddisp.pl?gene=IRF1
KRT7	Keratin 7	Protein Coding	P08729	56	GC12P052232	39.1259	https://www.genecards.org/cgi-bin/carddisp.pl?gene=KRT7
ROS1	ROS Proto-Oncogene 1, Receptor Tyrosine Kinase	Protein Coding	P08922	60	GC06M117287	39.0578	https://www.genecards.org/cgi-bin/carddisp.pl?gene=ROS1
ZEB1	Zinc Finger E-Box Binding Homeobox 1	Protein Coding	P37275	62	GC10P031318	39.0477	https://www.genecards.org/cgi-bin/carddisp.pl?gene=ZEB1
TYMS	Thymidylate Synthetase	Protein Coding	P04818	63	GC18P000657	38.967	https://www.genecards.org/cgi-bin/carddisp.pl?gene=TYMS
AKT2	AKT Serine/Threonine Kinase 2	Protein Coding	P31751	67	GC19M040230	38.908	https://www.genecards.org/cgi-bin/carddisp.pl?gene=AKT2
AMH	Anti-Mullerian Hormone	Protein Coding	P03971	57	GC19P141874	38.861	https://www.genecards.org/cgi-bin/carddisp.pl?gene=AMH
DDB2	Damage Specific DNA Binding Protein 2	Protein Coding	Q92466	59	GC11P048687	38.8569	https://www.genecards.org/cgi-bin/carddisp.pl?gene=DDB2
AXIN1	Axin 1	Protein Coding	O15169	60	GC16M000287	38.7953	https://www.genecards.org/cgi-bin/carddisp.pl?gene=AXIN1
FLT4	Fms Related Receptor Tyrosine Kinase 4	Protein Coding	P35916	65	GC05M183106	38.7867	https://www.genecards.org/cgi-bin/carddisp.pl?gene=FLT4
OPCML	Opioid Binding Protein/Cell Adhesion Molecule Like	Protein Coding	Q14982	53	GC11M132414	38.5314	https://www.genecards.org/cgi-bin/carddisp.pl?gene=OPCML
MKI67	Marker Of Proliferation Ki-67	Protein Coding	P46013	57	GC10M128096	38.3767	https://www.genecards.org/cgi-bin/carddisp.pl?gene=MKI67
PALLD	Palladin, Cytoskeletal Associated Protein	Protein Coding	Q8WX93	54	GC04P168497	38.3356	https://www.genecards.org/cgi-bin/carddisp.pl?gene=PALLD
KRT20	Keratin 20	Protein Coding	P35900	53	GC17M040875	38.2531	https://www.genecards.org/cgi-bin/carddisp.pl?gene=KRT20
ABCG2	ATP Binding Cassette Subfamily G Member 2 (JR Blood Group)	Protein Coding	Q9UNQ0	63	GC04M088090	38.2506	https://www.genecards.org/cgi-bin/carddisp.pl?gene=ABCG2
SOD2	Superoxide Dismutase 2	Protein Coding	P04179	61	GC06M159669	38.2484	https://www.genecards.org/cgi-bin/carddisp.pl?gene=SOD2
DCC	DCC Netrin 1 Receptor	Protein Coding	P43146	60	GC18P052340	38.2231	https://www.genecards.org/cgi-bin/carddisp.pl?gene=DCC
FOXO1	Forkhead Box O1	Protein Coding	Q12778	64	GC13M040555	38.1636	https://www.genecards.org/cgi-bin/carddisp.pl?gene=FOXO1
XRCC1	X-Ray Repair Cross Complementing 1	Protein Coding	P18887	58	GC19M043543	38.1158	https://www.genecards.org/cgi-bin/carddisp.pl?gene=XRCC1
SMARCE1	SWI/SNF Related BAF Chromatin Remodeling Complex Subunit E1	Protein Coding	Q969G3	58	GC17M040624	38.0771	https://www.genecards.org/cgi-bin/carddisp.pl?gene=SMARCE1
CCND2	Cyclin D2	Protein Coding	P30279	61	GC12P068218	37.9498	https://www.genecards.org/cgi-bin/carddisp.pl?gene=CCND2
SMAD2	SMAD Family Member 2	Protein Coding	Q15796	66	GC18M047809	37.8415	https://www.genecards.org/cgi-bin/carddisp.pl?gene=SMAD2
CBL	Cbl Proto-Oncogene	Protein Coding	P22681	64	GC11P119206	37.7317	https://www.genecards.org/cgi-bin/carddisp.pl?gene=CBL
THBS1	Thrombospondin 1	Protein Coding	P07996	59	GC15P039581	37.7201	https://www.genecards.org/cgi-bin/carddisp.pl?gene=THBS1
EIF2B5	Eukaryotic Translation Initiation Factor 2B Subunit Epsilon	Protein Coding	Q13144	56	GC03P184135	37.6504	https://www.genecards.org/cgi-bin/carddisp.pl?gene=EIF2B5
NTRK3	Neurotrophic Receptor Tyrosine Kinase 3	Protein Coding	Q16288	66	GC15M087859	37.5715	https://www.genecards.org/cgi-bin/carddisp.pl?gene=NTRK3
KLK3	Kallikrein Related Peptidase 3	Protein Coding	P07288	60	GC19P050854	37.5409	https://www.genecards.org/cgi-bin/carddisp.pl?gene=KLK3
CDKN1C	Cyclin Dependent Kinase Inhibitor 1C	Protein Coding	P49918	59	GC11M014056	37.4891	https://www.genecards.org/cgi-bin/carddisp.pl?gene=CDKN1C
DNMT3A	DNA Methyltransferase 3 Alpha	Protein Coding	Q9Y6K1	65	GC02M025228	37.4098	https://www.genecards.org/cgi-bin/carddisp.pl?gene=DNMT3A
DLEC1	DLEC1 Cilia And Flagella Associated Protein	Protein Coding	Q9Y238	49	GC03P038038	37.3686	https://www.genecards.org/cgi-bin/carddisp.pl?gene=DLEC1
BCAR1	BCAR1 Scaffold Protein, Cas Family Member	Protein Coding	P56945	56	GC16M075228	37.3652	https://www.genecards.org/cgi-bin/carddisp.pl?gene=BCAR1
BCL2L1	BCL2 Like 1	Protein Coding	Q07817	62	GC20M031664	37.3555	https://www.genecards.org/cgi-bin/carddisp.pl?gene=BCL2L1
RINT1	RAD50 Interactor 1	Protein Coding	Q6NUQ1	50	GC07P105532	37.3287	https://www.genecards.org/cgi-bin/carddisp.pl?gene=RINT1
PDCD1	Programmed Cell Death 1	Protein Coding	Q15116	60	GC02M241849	37.3087	https://www.genecards.org/cgi-bin/carddisp.pl?gene=PDCD1
RHBDF2	Rhomboid 5 Homolog 2	Protein Coding	Q6PJF5	53	GC17M076470	37.1067	https://www.genecards.org/cgi-bin/carddisp.pl?gene=RHBDF2
DLC1	DLC1 Rho GTPase Activating Protein	Protein Coding	Q96QB1	57	GC08M013083	37.0746	https://www.genecards.org/cgi-bin/carddisp.pl?gene=DLC1
CTAG1B	Cancer/Testis Antigen 1B	Protein Coding	P78358	41	GC0XM154617	37.0107	https://www.genecards.org/cgi-bin/carddisp.pl?gene=CTAG1B
DNMT1	DNA Methyltransferase 1	Protein Coding	P26358	66	GC19M010133	37.0036	https://www.genecards.org/cgi-bin/carddisp.pl?gene=DNMT1
RIPK1	Receptor Interacting Serine/Threonine Kinase 1	Protein Coding	Q13546	64	GC06P008764	36.9821	https://www.genecards.org/cgi-bin/carddisp.pl?gene=RIPK1
CEBPA	CCAAT Enhancer Binding Protein Alpha	Protein Coding	P49715	60	GC19M033299	36.9041	https://www.genecards.org/cgi-bin/carddisp.pl?gene=CEBPA
RARB	Retinoic Acid Receptor Beta	Protein Coding	P10826	63	GC03P025948	36.8939	https://www.genecards.org/cgi-bin/carddisp.pl?gene=RARB
POF1B	POF1B Actin Binding Protein	Protein Coding	Q8WVV4	47	GC0XM085277	36.827	https://www.genecards.org/cgi-bin/carddisp.pl?gene=POF1B
TYMP	Thymidine Phosphorylase	Protein Coding	P19971	60	GC22M050525	36.6113	https://www.genecards.org/cgi-bin/carddisp.pl?gene=TYMP
KLF6	KLF Transcription Factor 6	Protein Coding	Q99612	56	GC10M003779	36.5066	https://www.genecards.org/cgi-bin/carddisp.pl?gene=KLF6
CEACAM5	CEA Cell Adhesion Molecule 5	Protein Coding	P06731	56	GC19P143025	36.5012	https://www.genecards.org/cgi-bin/carddisp.pl?gene=CEACAM5
FIGLA	Folliculogenesis Specific BHLH Transcription Factor	Protein Coding	Q6QHK4	49	GC02M070741	36.3105	https://www.genecards.org/cgi-bin/carddisp.pl?gene=FIGLA
POU5F1	POU Class 5 Homeobox 1	Protein Coding	Q01860	60	GC06M103297	36.1342	https://www.genecards.org/cgi-bin/carddisp.pl?gene=POU5F1
CYP1A1	Cytochrome P450 Family 1 Subfamily A Member 1	Protein Coding	P04798	60	GC15M074719	36.0103	https://www.genecards.org/cgi-bin/carddisp.pl?gene=CYP1A1
TCF7L2	Transcription Factor 7 Like 2	Protein Coding	Q9NQB0	59	GC10P112950	35.8779	https://www.genecards.org/cgi-bin/carddisp.pl?gene=TCF7L2
PHB1	Prohibitin 1	Protein Coding	P35232	59	GC17M093780	35.8722	https://www.genecards.org/cgi-bin/carddisp.pl?gene=PHB1
FOXO3	Forkhead Box O3	Protein Coding	O43524	60	GC06P108559	35.8045	https://www.genecards.org/cgi-bin/carddisp.pl?gene=FOXO3
MECOM	MDS1 And EVI1 Complex Locus	Protein Coding	Q03112	60	GC03M169083	35.8002	https://www.genecards.org/cgi-bin/carddisp.pl?gene=MECOM
NOTCH2	Notch Receptor 2	Protein Coding	Q04721	65	GC01M119911	35.6296	https://www.genecards.org/cgi-bin/carddisp.pl?gene=NOTCH2
CTLA4	Cytotoxic T-Lymphocyte Associated Protein 4	Protein Coding	P16410	61	GC02P204608	35.6286	https://www.genecards.org/cgi-bin/carddisp.pl?gene=CTLA4
MAP2K4	Mitogen-Activated Protein Kinase Kinase 4	Protein Coding	P45985	62	GC17P012020	35.6078	https://www.genecards.org/cgi-bin/carddisp.pl?gene=MAP2K4
YAP1	Yes1 Associated Transcriptional Regulator	Protein Coding	P46937	61	GC11P102110	35.5947	https://www.genecards.org/cgi-bin/carddisp.pl?gene=YAP1
SOX2	SRY-Box Transcription Factor 2	Protein Coding	P48431	59	GC03P181711	35.5669	https://www.genecards.org/cgi-bin/carddisp.pl?gene=SOX2
IFNG	Interferon Gamma	Protein Coding	P01579	63	GC12M068154	35.507	https://www.genecards.org/cgi-bin/carddisp.pl?gene=IFNG
ROCK1	Rho Associated Coiled-Coil Containing Protein Kinase 1	Protein Coding	Q13464	62	GC18M037168	35.4611	https://www.genecards.org/cgi-bin/carddisp.pl?gene=ROCK1
SHC1	SHC Adaptor Protein 1	Protein Coding	P29353	57	GC01M154962	35.4546	https://www.genecards.org/cgi-bin/carddisp.pl?gene=SHC1
PCNA	Proliferating Cell Nuclear Antigen	Protein Coding	P12004	63	GC20M005114	35.3752	https://www.genecards.org/cgi-bin/carddisp.pl?gene=PCNA
LDLR	Low Density Lipoprotein Receptor	Protein Coding	P01130	64	GC19P142248	35.3381	https://www.genecards.org/cgi-bin/carddisp.pl?gene=LDLR
PDGFRB	Platelet Derived Growth Factor Receptor Beta	Protein Coding	P09619	66	GC05M150113	35.2874	https://www.genecards.org/cgi-bin/carddisp.pl?gene=PDGFRB
INHA	Inhibin Subunit Alpha	Protein Coding	P05111	57	GC02P219569	35.2233	https://www.genecards.org/cgi-bin/carddisp.pl?gene=INHA
MCM8	Minichromosome Maintenance 8 Homologous Recombination Repair Factor	Protein Coding	Q9UJA3	53	GC20P010333	35.1809	https://www.genecards.org/cgi-bin/carddisp.pl?gene=MCM8
BUB1	BUB1 Mitotic Checkpoint Serine/Threonine Kinase	Protein Coding	O43683	61	GC02M110637	35.0487	https://www.genecards.org/cgi-bin/carddisp.pl?gene=BUB1
PTK2	Protein Tyrosine Kinase 2	Protein Coding	Q05397	61	GC08M140657	34.9736	https://www.genecards.org/cgi-bin/carddisp.pl?gene=PTK2
DPYD	Dihydropyrimidine Dehydrogenase	Protein Coding	Q12882	64	GC01M097015	34.897	https://www.genecards.org/cgi-bin/carddisp.pl?gene=DPYD
IGFBP3	Insulin Like Growth Factor Binding Protein 3	Protein Coding	P17936	59	GC07M045912	34.89	https://www.genecards.org/cgi-bin/carddisp.pl?gene=IGFBP3
HGF	Hepatocyte Growth Factor	Protein Coding	P14210	65	GC07M081699	34.7609	https://www.genecards.org/cgi-bin/carddisp.pl?gene=HGF
ABL1	ABL Proto-Oncogene 1, Non-Receptor Tyrosine Kinase	Protein Coding	P00519	66	GC09P130713	34.7182	https://www.genecards.org/cgi-bin/carddisp.pl?gene=ABL1
CDK1	Cyclin Dependent Kinase 1	Protein Coding	P06493	61	GC10P060772	34.7031	https://www.genecards.org/cgi-bin/carddisp.pl?gene=CDK1
KRT19	Keratin 19	Protein Coding	P08727	57	GC17M041523	34.7002	https://www.genecards.org/cgi-bin/carddisp.pl?gene=KRT19
TGFBR3	Transforming Growth Factor Beta Receptor 3	Protein Coding	Q03167	60	GC01M091680	34.646	https://www.genecards.org/cgi-bin/carddisp.pl?gene=TGFBR3
HFM1	Helicase For Meiosis 1	Protein Coding	A2PYH4	52	GC01M091260	34.5424	https://www.genecards.org/cgi-bin/carddisp.pl?gene=HFM1
MMP1	Matrix Metallopeptidase 1	Protein Coding	P03956	63	GC11M137190	34.5332	https://www.genecards.org/cgi-bin/carddisp.pl?gene=MMP1
ATRX	ATRX Chromatin Remodeler	Protein Coding	P46100	59	GC0XM077504	34.4875	https://www.genecards.org/cgi-bin/carddisp.pl?gene=ATRX
SETD2	SET Domain Containing 2, Histone Lysine Methyltransferase	Protein Coding	Q9BYW2	60	GC03M047033	34.4676	https://www.genecards.org/cgi-bin/carddisp.pl?gene=SETD2
MTHFR	Methylenetetrahydrofolate Reductase	Protein Coding	P42898	61	GC01M011785	34.431	https://www.genecards.org/cgi-bin/carddisp.pl?gene=MTHFR
IL10	Interleukin 10	Protein Coding	P22301	60	GC01M206767	34.3577	https://www.genecards.org/cgi-bin/carddisp.pl?gene=IL10
EPHB2	EPH Receptor B2	Protein Coding	P29323	65	GC01P022710	34.331	https://www.genecards.org/cgi-bin/carddisp.pl?gene=EPHB2
PLAU	Plasminogen Activator, Urokinase	Protein Coding	P00749	64	GC10P073909	34.1473	https://www.genecards.org/cgi-bin/carddisp.pl?gene=PLAU
KISS1	KiSS-1 Metastasis Suppressor	Protein Coding	Q15726	53	GC01M204190	34.0734	https://www.genecards.org/cgi-bin/carddisp.pl?gene=KISS1
SEPTIN9	Septin 9	Protein Coding	Q9UHD8	53	GC17P145272	34.0002	https://www.genecards.org/cgi-bin/carddisp.pl?gene=SEPTIN9
KMT2D	Lysine Methyltransferase 2D	Protein Coding	O14686	57	GC12M049018	33.9886	https://www.genecards.org/cgi-bin/carddisp.pl?gene=KMT2D
AKT3	AKT Serine/Threonine Kinase 3	Protein Coding	Q9Y243	68	GC01M243488	33.8671	https://www.genecards.org/cgi-bin/carddisp.pl?gene=AKT3
E2F1	E2F Transcription Factor 1	Protein Coding	Q01094	57	GC20M033675	33.8645	https://www.genecards.org/cgi-bin/carddisp.pl?gene=E2F1
FGF2	Fibroblast Growth Factor 2	Protein Coding	P09038	59	GC04P122826	33.8294	https://www.genecards.org/cgi-bin/carddisp.pl?gene=FGF2
MSH4	MutS Homolog 4	Protein Coding	O15457	51	GC01P075796	33.8187	https://www.genecards.org/cgi-bin/carddisp.pl?gene=MSH4
MCM9	Minichromosome Maintenance 9 Homologous Recombination Repair Factor	Protein Coding	Q9NXL9	50	GC06M118813	33.7848	https://www.genecards.org/cgi-bin/carddisp.pl?gene=MCM9
CD82	CD82 Molecule	Protein Coding	P27701	57	GC11P044564	33.6323	https://www.genecards.org/cgi-bin/carddisp.pl?gene=CD82
B2M	Beta-2-Microglobulin	Protein Coding	P61769	63	GC15P044711	33.6046	https://www.genecards.org/cgi-bin/carddisp.pl?gene=B2M
CXCL12	C-X-C Motif Chemokine Ligand 12	Protein Coding	P48061	59	GC10M044370	33.5109	https://www.genecards.org/cgi-bin/carddisp.pl?gene=CXCL12
INS	Insulin	Protein Coding	P01308	61	GC11M002159	33.4597	https://www.genecards.org/cgi-bin/carddisp.pl?gene=INS
LCP1	Lymphocyte Cytosolic Protein 1	Protein Coding	P13796	54	GC13M046132	33.426	https://www.genecards.org/cgi-bin/carddisp.pl?gene=LCP1
SRD5A2	Steroid 5 Alpha-Reductase 2	Protein Coding	P31213	55	GC02M031522	33.3751	https://www.genecards.org/cgi-bin/carddisp.pl?gene=SRD5A2
KEAP1	Kelch Like ECH Associated Protein 1	Protein Coding	Q14145	61	GC19M010486	33.354	https://www.genecards.org/cgi-bin/carddisp.pl?gene=KEAP1
XIAP	X-Linked Inhibitor Of Apoptosis	Protein Coding	P98170	64	GC0XP123859	33.2798	https://www.genecards.org/cgi-bin/carddisp.pl?gene=XIAP
MAPK3	Mitogen-Activated Protein Kinase 3	Protein Coding	P27361	63	GC16M048460	33.1606	https://www.genecards.org/cgi-bin/carddisp.pl?gene=MAPK3
VEGFC	Vascular Endothelial Growth Factor C	Protein Coding	P49767	60	GC04M176683	33.088	https://www.genecards.org/cgi-bin/carddisp.pl?gene=VEGFC
KLLN	Killin, P53 Regulated DNA Replication Inhibitor	Protein Coding	B2CW77	42	GC10M088592	33.087	https://www.genecards.org/cgi-bin/carddisp.pl?gene=KLLN
CFTR	CF Transmembrane Conductance Regulator	Protein Coding	P13569	66	GC07P117287	33.0272	https://www.genecards.org/cgi-bin/carddisp.pl?gene=CFTR
PAX8	Paired Box 8	Protein Coding	Q06710	58	GC02M113215	33.0114	https://www.genecards.org/cgi-bin/carddisp.pl?gene=PAX8
ENG	Endoglin	Protein Coding	P17813	60	GC09M131239	32.9914	https://www.genecards.org/cgi-bin/carddisp.pl?gene=ENG
GSK3B	Glycogen Synthase Kinase 3 Beta	Protein Coding	P49841	64	GC03M119821	32.9516	https://www.genecards.org/cgi-bin/carddisp.pl?gene=GSK3B
MCL1	MCL1 Apoptosis Regulator, BCL2 Family Member	Protein Coding	Q07820	62	GC01M166048	32.9427	https://www.genecards.org/cgi-bin/carddisp.pl?gene=MCL1
FHIT	Fragile Histidine Triad Diadenosine Triphosphatase	Protein Coding	P49789	56	GC03M059747	32.9343	https://www.genecards.org/cgi-bin/carddisp.pl?gene=FHIT
TNFSF10	TNF Superfamily Member 10	Protein Coding	P50591	58	GC03M172505	32.9214	https://www.genecards.org/cgi-bin/carddisp.pl?gene=TNFSF10
CSF3	Colony Stimulating Factor 3	Protein Coding	P09919	54	GC17P040015	32.9099	https://www.genecards.org/cgi-bin/carddisp.pl?gene=CSF3
MUC2	Mucin 2, Oligomeric Mucus/Gel-Forming	Protein Coding	Q02817	52	GC11P001074	32.8626	https://www.genecards.org/cgi-bin/carddisp.pl?gene=MUC2
FBN1	Fibrillin 1	Protein Coding	P35555	60	GC15M048408	32.7946	https://www.genecards.org/cgi-bin/carddisp.pl?gene=FBN1
SERPINE1	Serpin Family E Member 1	Protein Coding	P05121	64	GC07P101127	32.7079	https://www.genecards.org/cgi-bin/carddisp.pl?gene=SERPINE1
LRP1B	LDL Receptor Related Protein 1B	Protein Coding	Q9NZR2	53	GC02M140231	32.6886	https://www.genecards.org/cgi-bin/carddisp.pl?gene=LRP1B
NCOR1	Nuclear Receptor Corepressor 1	Protein Coding	O75376	57	GC17M016029	32.6847	https://www.genecards.org/cgi-bin/carddisp.pl?gene=NCOR1
HOXA11	Homeobox A11	Protein Coding	P31270	54	GC07M028174	32.6563	https://www.genecards.org/cgi-bin/carddisp.pl?gene=HOXA11
DSP	Desmoplakin	Protein Coding	P15924	63	GC06P007541	32.6497	https://www.genecards.org/cgi-bin/carddisp.pl?gene=DSP
FANCB	FA Complementation Group B	Protein Coding	Q8NB91	53	GC0XM016024	32.5998	https://www.genecards.org/cgi-bin/carddisp.pl?gene=FANCB
VDR	Vitamin D Receptor	Protein Coding	P11473	61	GC12M047841	32.5939	https://www.genecards.org/cgi-bin/carddisp.pl?gene=VDR
CSF1R	Colony Stimulating Factor 1 Receptor	Protein Coding	P07333	65	GC05M150053	32.3668	https://www.genecards.org/cgi-bin/carddisp.pl?gene=CSF1R
NQO1	NAD(P)H Quinone Dehydrogenase 1	Protein Coding	P15559	61	GC16M069706	32.3252	https://www.genecards.org/cgi-bin/carddisp.pl?gene=NQO1
PRLR	Prolactin Receptor	Protein Coding	P16471	61	GC05M035048	32.2894	https://www.genecards.org/cgi-bin/carddisp.pl?gene=PRLR
CSMD3	CUB And Sushi Multiple Domains 3	Protein Coding	Q7Z407	47	GC08M112223	32.1476	https://www.genecards.org/cgi-bin/carddisp.pl?gene=CSMD3
MSLN	Mesothelin	Protein Coding	Q13421	56	GC16P112235	32.0022	https://www.genecards.org/cgi-bin/carddisp.pl?gene=MSLN
DNMT3B	DNA Methyltransferase 3 Beta	Protein Coding	Q9UBC3	64	GC20P032762	31.9996	https://www.genecards.org/cgi-bin/carddisp.pl?gene=DNMT3B
CASP9	Caspase 9	Protein Coding	P55211	61	GC01M021095	31.9907	https://www.genecards.org/cgi-bin/carddisp.pl?gene=CASP9
ATP7B	ATPase Copper Transporting Beta	Protein Coding	P35670	61	GC13M051930	31.8658	https://www.genecards.org/cgi-bin/carddisp.pl?gene=ATP7B
MMP14	Matrix Metallopeptidase 14	Protein Coding	P50281	64	GC14P054634	31.8388	https://www.genecards.org/cgi-bin/carddisp.pl?gene=MMP14
MAP2K2	Mitogen-Activated Protein Kinase Kinase 2	Protein Coding	P36507	67	GC19M004090	31.8361	https://www.genecards.org/cgi-bin/carddisp.pl?gene=MAP2K2
CASP10	Caspase 10	Protein Coding	Q92851	60	GC02P201182	31.7731	https://www.genecards.org/cgi-bin/carddisp.pl?gene=CASP10
MSH5	MutS Homolog 5	Protein Coding	O43196	54	GC06P173093	31.7662	https://www.genecards.org/cgi-bin/carddisp.pl?gene=MSH5
VIM	Vimentin	Protein Coding	P08670	64	GC10P017227	31.7551	https://www.genecards.org/cgi-bin/carddisp.pl?gene=VIM
HSP90AA1	Heat Shock Protein 90 Alpha Family Class A Member 1	Protein Coding	P07900	64	GC14M102080	31.7143	https://www.genecards.org/cgi-bin/carddisp.pl?gene=HSP90AA1
TP53BP1	Tumor Protein P53 Binding Protein 1	Protein Coding	Q12888	56	GC15M043403	31.7055	https://www.genecards.org/cgi-bin/carddisp.pl?gene=TP53BP1
TP73	Tumor Protein P73	Protein Coding	O15350	58	GC01P003652	31.6798	https://www.genecards.org/cgi-bin/carddisp.pl?gene=TP73
CUBN	Cubilin	Protein Coding	O60494	59	GC10M016824	31.6595	https://www.genecards.org/cgi-bin/carddisp.pl?gene=CUBN
NME1	NME/NM23 Nucleoside Diphosphate Kinase 1	Protein Coding	P15531	60	GC17P144771	31.6551	https://www.genecards.org/cgi-bin/carddisp.pl?gene=NME1
NPM1	Nucleophosmin 1	Protein Coding	P06748	63	GC05P171387	31.5722	https://www.genecards.org/cgi-bin/carddisp.pl?gene=NPM1
TNFRSF10B	TNF Receptor Superfamily Member 10b	Protein Coding	O14763	63	GC08M023006	31.5333	https://www.genecards.org/cgi-bin/carddisp.pl?gene=TNFRSF10B
TGFA	Transforming Growth Factor Alpha	Protein Coding	P01135	59	GC02M070447	31.5245	https://www.genecards.org/cgi-bin/carddisp.pl?gene=TGFA
STAT1	Signal Transducer And Activator Of Transcription 1	Protein Coding	P42224	66	GC02M190908	31.3347	https://www.genecards.org/cgi-bin/carddisp.pl?gene=STAT1
TWIST1	Twist Family BHLH Transcription Factor 1	Protein Coding	Q15672	60	GC07M019020	31.3312	https://www.genecards.org/cgi-bin/carddisp.pl?gene=TWIST1
TOP1	DNA Topoisomerase I	Protein Coding	P11387	62	GC20P041028	31.2767	https://www.genecards.org/cgi-bin/carddisp.pl?gene=TOP1
EPHB4	EPH Receptor B4	Protein Coding	P54760	66	GC07M106449	31.2279	https://www.genecards.org/cgi-bin/carddisp.pl?gene=EPHB4
CCND3	Cyclin D3	Protein Coding	P30281	59	GC06M041934	31.2267	https://www.genecards.org/cgi-bin/carddisp.pl?gene=CCND3
INSR	Insulin Receptor	Protein Coding	P06213	67	GC19M007112	31.2244	https://www.genecards.org/cgi-bin/carddisp.pl?gene=INSR
H1-3	H1.3 Linker Histone, Cluster Member	Protein Coding	P16402	50	GC06M104457	31.1467	https://www.genecards.org/cgi-bin/carddisp.pl?gene=H1-3
GALT	Galactose-1-Phosphate Uridylyltransferase	Protein Coding	P07902	59	GC09P061647	31.1408	https://www.genecards.org/cgi-bin/carddisp.pl?gene=GALT
AXL	AXL Receptor Tyrosine Kinase	Protein Coding	P30530	64	GC19P041219	31.1361	https://www.genecards.org/cgi-bin/carddisp.pl?gene=AXL
DIAPH2	Diaphanous Related Formin 2	Protein Coding	O60879	54	GC0XP096684	31.0709	https://www.genecards.org/cgi-bin/carddisp.pl?gene=DIAPH2
APOB	Apolipoprotein B	Protein Coding	P04114	59	GC02M020956	31.014	https://www.genecards.org/cgi-bin/carddisp.pl?gene=APOB
SP1	Sp1 Transcription Factor	Protein Coding	P08047	60	GC12P053380	30.9621	https://www.genecards.org/cgi-bin/carddisp.pl?gene=SP1
CAV1	Caveolin 1	Protein Coding	Q03135	61	GC07P116524	30.9614	https://www.genecards.org/cgi-bin/carddisp.pl?gene=CAV1
PPP2R2A	Protein Phosphatase 2 Regulatory Subunit Balpha	Protein Coding	P63151	59	GC08P026292	30.9365	https://www.genecards.org/cgi-bin/carddisp.pl?gene=PPP2R2A
CAST	Calpastatin	Protein Coding	P20810	60	GC05P095975	30.8762	https://www.genecards.org/cgi-bin/carddisp.pl?gene=CAST
SPINK1	Serine Peptidase Inhibitor Kazal Type 1	Protein Coding	P00995	54	GC05M147825	30.8084	https://www.genecards.org/cgi-bin/carddisp.pl?gene=SPINK1
TOP2A	DNA Topoisomerase II Alpha	Protein Coding	P11388	63	GC17M040388	30.7639	https://www.genecards.org/cgi-bin/carddisp.pl?gene=TOP2A
PPP2R1B	Protein Phosphatase 2 Scaffold Subunit Abeta	Protein Coding	P30154	60	GC11M137310	30.7591	https://www.genecards.org/cgi-bin/carddisp.pl?gene=PPP2R1B
ZEB2	Zinc Finger E-Box Binding Homeobox 2	Protein Coding	O60315	61	GC02M144384	30.5997	https://www.genecards.org/cgi-bin/carddisp.pl?gene=ZEB2
NFKBIA	NFKB Inhibitor Alpha	Protein Coding	P25963	64	GC14M035401	30.5648	https://www.genecards.org/cgi-bin/carddisp.pl?gene=NFKBIA
DSG2	Desmoglein 2	Protein Coding	Q14126	57	GC18P031498	30.5269	https://www.genecards.org/cgi-bin/carddisp.pl?gene=DSG2
RELA	RELA Proto-Oncogene, NF-KB Subunit	Protein Coding	Q04206	64	GC11M065653	30.5063	https://www.genecards.org/cgi-bin/carddisp.pl?gene=RELA
COL3A1	Collagen Type III Alpha 1 Chain	Protein Coding	P02461	61	GC02P188974	30.4907	https://www.genecards.org/cgi-bin/carddisp.pl?gene=COL3A1
TNFRSF19	TNF Receptor Superfamily Member 19	Protein Coding	Q9NS68	52	GC13P023570	30.4835	https://www.genecards.org/cgi-bin/carddisp.pl?gene=TNFRSF19
CDKN3	Cyclin Dependent Kinase Inhibitor 3	Protein Coding	Q16667	54	GC14P055603	30.4328	https://www.genecards.org/cgi-bin/carddisp.pl?gene=CDKN3
EIF2B2	Eukaryotic Translation Initiation Factor 2B Subunit Beta	Protein Coding	P49770	57	GC14P075002	30.4268	https://www.genecards.org/cgi-bin/carddisp.pl?gene=EIF2B2
TLR4	Toll Like Receptor 4	Protein Coding	O00206	64	GC09P117704	30.3235	https://www.genecards.org/cgi-bin/carddisp.pl?gene=TLR4
TSG101	Tumor Susceptibility 101	Protein Coding	Q99816	57	GC11M018468	30.2916	https://www.genecards.org/cgi-bin/carddisp.pl?gene=TSG101
CARS2	Cysteinyl-TRNA Synthetase 2, Mitochondrial	Protein Coding	Q9HA77	53	GC13M110641	30.2781	https://www.genecards.org/cgi-bin/carddisp.pl?gene=CARS2
CBLC	Cbl Proto-Oncogene C	Protein Coding	Q9ULV8	50	GC19P044777	30.2776	https://www.genecards.org/cgi-bin/carddisp.pl?gene=CBLC
NCOA3	Nuclear Receptor Coactivator 3	Protein Coding	Q9Y6Q9	60	GC20P047501	30.2247	https://www.genecards.org/cgi-bin/carddisp.pl?gene=NCOA3
COMT	Catechol-O-Methyltransferase	Protein Coding	P21964	64	GC22P019941	30.1921	https://www.genecards.org/cgi-bin/carddisp.pl?gene=COMT
TG	Thyroglobulin	Protein Coding	P01266	57	GC08P132866	30.179	https://www.genecards.org/cgi-bin/carddisp.pl?gene=TG
CYP1B1	Cytochrome P450 Family 1 Subfamily B Member 1	Protein Coding	Q16678	61	GC02M038066	30.1449	https://www.genecards.org/cgi-bin/carddisp.pl?gene=CYP1B1
PDGFB	Platelet Derived Growth Factor Subunit B	Protein Coding	P01127	64	GC22M083986	30.1162	https://www.genecards.org/cgi-bin/carddisp.pl?gene=PDGFB
SLC2A1	Solute Carrier Family 2 Member 1	Protein Coding	P11166	66	GC01M042925	30.0812	https://www.genecards.org/cgi-bin/carddisp.pl?gene=SLC2A1
FN1	Fibronectin 1	Protein Coding	P02751	63	GC02M215360	30.0768	https://www.genecards.org/cgi-bin/carddisp.pl?gene=FN1
SPP1	Secreted Phosphoprotein 1	Protein Coding	P10451	57	GC04P087975	30.0345	https://www.genecards.org/cgi-bin/carddisp.pl?gene=SPP1
MMP7	Matrix Metallopeptidase 7	Protein Coding	P09237	60	GC11M137186	29.9764	https://www.genecards.org/cgi-bin/carddisp.pl?gene=MMP7
MAPK8	Mitogen-Activated Protein Kinase 8	Protein Coding	P45983	62	GC10P048306	29.9583	https://www.genecards.org/cgi-bin/carddisp.pl?gene=MAPK8
GSTT1	Glutathione S-Transferase Theta 1	Protein Coding	P30711	43	GC22Mi00270	29.9553	https://www.genecards.org/cgi-bin/carddisp.pl?gene=GSTT1
KREMEN1	Kringle Containing Transmembrane Protein 1	Protein Coding	Q96MU8	56	GC22P029073	29.946	https://www.genecards.org/cgi-bin/carddisp.pl?gene=KREMEN1
KCNH2	Potassium Voltage-Gated Channel Subfamily H Member 2	Protein Coding	Q12809	63	GC07M150944	29.9401	https://www.genecards.org/cgi-bin/carddisp.pl?gene=KCNH2
JAK1	Janus Kinase 1	Protein Coding	P23458	66	GC01M064833	29.9267	https://www.genecards.org/cgi-bin/carddisp.pl?gene=JAK1
PIK3CD	Phosphatidylinositol-4,5-Bisphosphate 3-Kinase Catalytic Subunit Delta	Protein Coding	O00329	66	GC01P068090	29.9193	https://www.genecards.org/cgi-bin/carddisp.pl?gene=PIK3CD
JAK3	Janus Kinase 3	Protein Coding	P52333	65	GC19M017824	29.9051	https://www.genecards.org/cgi-bin/carddisp.pl?gene=JAK3
SNAI1	Snail Family Transcriptional Repressor 1	Protein Coding	O95863	57	GC20P049982	29.8944	https://www.genecards.org/cgi-bin/carddisp.pl?gene=SNAI1
NOS3	Nitric Oxide Synthase 3	Protein Coding	P29474	63	GC07P163654	29.658	https://www.genecards.org/cgi-bin/carddisp.pl?gene=NOS3
SKP2	S-Phase Kinase Associated Protein 2	Protein Coding	Q13309	59	GC05P036151	29.5955	https://www.genecards.org/cgi-bin/carddisp.pl?gene=SKP2
PRKCA	Protein Kinase C Alpha	Protein Coding	P17252	64	GC17P066302	29.5479	https://www.genecards.org/cgi-bin/carddisp.pl?gene=PRKCA
PSMC3IP	PSMC3 Interacting Protein	Protein Coding	Q9P2W1	52	GC17M042572	29.5192	https://www.genecards.org/cgi-bin/carddisp.pl?gene=PSMC3IP
GNRHR	Gonadotropin Releasing Hormone Receptor	Protein Coding	P30968	59	GC04M067737	29.5125	https://www.genecards.org/cgi-bin/carddisp.pl?gene=GNRHR
HSPB1	Heat Shock Protein Family B (Small) Member 1	Protein Coding	P04792	65	GC07P076302	29.4957	https://www.genecards.org/cgi-bin/carddisp.pl?gene=HSPB1
CTSD	Cathepsin D	Protein Coding	P07339	66	GC11M001752	29.4938	https://www.genecards.org/cgi-bin/carddisp.pl?gene=CTSD
TFF1	Trefoil Factor 1	Protein Coding	P04155	55	GC21M042362	29.3617	https://www.genecards.org/cgi-bin/carddisp.pl?gene=TFF1
CSF1	Colony Stimulating Factor 1	Protein Coding	P09603	57	GC01P111495	29.3589	https://www.genecards.org/cgi-bin/carddisp.pl?gene=CSF1
EXO1	Exonuclease 1	Protein Coding	Q9UQ84	56	GC01P241847	29.3524	https://www.genecards.org/cgi-bin/carddisp.pl?gene=EXO1
IGSF9B	Immunoglobulin Superfamily Member 9B	Protein Coding	Q9UPX0	45	GC11M137690	29.3279	https://www.genecards.org/cgi-bin/carddisp.pl?gene=IGSF9B
HSPD1	Heat Shock Protein Family D (Hsp60) Member 1	Protein Coding	P10809	61	GC02M197486	29.3169	https://www.genecards.org/cgi-bin/carddisp.pl?gene=HSPD1
CYLD	CYLD Lysine 63 Deubiquitinase	Protein Coding	Q9NQC7	60	GC16P050742	29.2969	https://www.genecards.org/cgi-bin/carddisp.pl?gene=CYLD
OGG1	8-Oxoguanine DNA Glycosylase	Protein Coding	O15527	60	GC03P025530	29.2827	https://www.genecards.org/cgi-bin/carddisp.pl?gene=OGG1
USP16	Ubiquitin Specific Peptidase 16	Protein Coding	Q9Y5T5	52	GC21P029024	29.2799	https://www.genecards.org/cgi-bin/carddisp.pl?gene=USP16
FOS	Fos Proto-Oncogene, AP-1 Transcription Factor Subunit	Protein Coding	P01100	64	GC14P075278	29.2608	https://www.genecards.org/cgi-bin/carddisp.pl?gene=FOS
GABRA6	Gamma-Aminobutyric Acid Type A Receptor Subunit Alpha6	Protein Coding	Q16445	59	GC05P161547	29.2203	https://www.genecards.org/cgi-bin/carddisp.pl?gene=GABRA6
AGO2	Argonaute RISC Catalytic Component 2	Protein Coding	Q9UKV8	56	GC08M141005	29.1849	https://www.genecards.org/cgi-bin/carddisp.pl?gene=AGO2
NSD1	Nuclear Receptor Binding SET Domain Protein 1	Protein Coding	Q96L73	57	GC05P189455	28.9832	https://www.genecards.org/cgi-bin/carddisp.pl?gene=NSD1
PRF1	Perforin 1	Protein Coding	P14222	60	GC10M070597	28.9123	https://www.genecards.org/cgi-bin/carddisp.pl?gene=PRF1
RAC1	Rac Family Small GTPase 1	Protein Coding	P63000	62	GC07P017475	28.9072	https://www.genecards.org/cgi-bin/carddisp.pl?gene=RAC1
MAPK14	Mitogen-Activated Protein Kinase 14	Protein Coding	Q16539	64	GC06P173199	28.9066	https://www.genecards.org/cgi-bin/carddisp.pl?gene=MAPK14
MUC6	Mucin 6, Oligomeric Mucus/Gel-Forming (Gene/Pseudogene)	Protein Coding	Q6W4X9	52	GC11M001012	28.8647	https://www.genecards.org/cgi-bin/carddisp.pl?gene=MUC6
RPS20	Ribosomal Protein S20	Protein Coding	P60866	56	GC08M056067	28.7847	https://www.genecards.org/cgi-bin/carddisp.pl?gene=RPS20
BMP4	Bone Morphogenetic Protein 4	Protein Coding	P12644	62	GC14M053949	28.7382	https://www.genecards.org/cgi-bin/carddisp.pl?gene=BMP4
HMGA2	High Mobility Group AT-Hook 2	Protein Coding	P52926	58	GC12P065824	28.7257	https://www.genecards.org/cgi-bin/carddisp.pl?gene=HMGA2
BTK	Bruton Tyrosine Kinase	Protein Coding	Q06187	67	GC0XM101349	28.6426	https://www.genecards.org/cgi-bin/carddisp.pl?gene=BTK
RBBP8	RB Binding Protein 8, Endonuclease	Protein Coding	Q99708	56	GC18P022798	28.604	https://www.genecards.org/cgi-bin/carddisp.pl?gene=RBBP8
APEX1	Apurinic/Apyrimidinic Endodeoxyribonuclease 1	Protein Coding	P27695	58	GC14P020455	28.5973	https://www.genecards.org/cgi-bin/carddisp.pl?gene=APEX1
PLK1	Polo Like Kinase 1	Protein Coding	P53350	64	GC16P112845	28.4779	https://www.genecards.org/cgi-bin/carddisp.pl?gene=PLK1
WFDC2	WAP Four-Disulfide Core Domain 2	Protein Coding	Q14508	50	GC20P045469	28.4761	https://www.genecards.org/cgi-bin/carddisp.pl?gene=WFDC2
RARA	Retinoic Acid Receptor Alpha	Protein Coding	P10276	63	GC17P040309	28.4658	https://www.genecards.org/cgi-bin/carddisp.pl?gene=RARA
KDM6A	Lysine Demethylase 6A	Protein Coding	O15550	60	GC0XP044873	28.4216	https://www.genecards.org/cgi-bin/carddisp.pl?gene=KDM6A
CCNB1	Cyclin B1	Protein Coding	P14635	60	GC05P069167	28.383	https://www.genecards.org/cgi-bin/carddisp.pl?gene=CCNB1
TIMP1	TIMP Metallopeptidase Inhibitor 1	Protein Coding	P01033	57	GC0XP060044	28.367	https://www.genecards.org/cgi-bin/carddisp.pl?gene=TIMP1
SNAI2	Snail Family Transcriptional Repressor 2	Protein Coding	O43623	56	GC08M048917	28.2942	https://www.genecards.org/cgi-bin/carddisp.pl?gene=SNAI2
TBX3	T-Box Transcription Factor 3	Protein Coding	O15119	57	GC12M114670	28.2858	https://www.genecards.org/cgi-bin/carddisp.pl?gene=TBX3
PIK3CB	Phosphatidylinositol-4,5-Bisphosphate 3-Kinase Catalytic Subunit Beta	Protein Coding	P42338	62	GC03M138652	28.2182	https://www.genecards.org/cgi-bin/carddisp.pl?gene=PIK3CB
CDX2	Caudal Type Homeobox 2	Protein Coding	Q99626	55	GC13M027962	28.2149	https://www.genecards.org/cgi-bin/carddisp.pl?gene=CDX2
ETS1	ETS Proto-Oncogene 1, Transcription Factor	Protein Coding	P14921	61	GC11M128458	28.2038	https://www.genecards.org/cgi-bin/carddisp.pl?gene=ETS1
AMHR2	Anti-Mullerian Hormone Receptor Type 2	Protein Coding	Q16671	59	GC12P053423	28.1221	https://www.genecards.org/cgi-bin/carddisp.pl?gene=AMHR2
WEE1	WEE1 G2 Checkpoint Kinase	Protein Coding	P30291	61	GC11P009573	28.1002	https://www.genecards.org/cgi-bin/carddisp.pl?gene=WEE1
FAT3	FAT Atypical Cadherin 3	Protein Coding	Q8TDW7	45	GC11P092224	28.0573	https://www.genecards.org/cgi-bin/carddisp.pl?gene=FAT3
NR3C1	Nuclear Receptor Subfamily 3 Group C Member 1	Protein Coding	P04150	62	GC05M143277	28.0376	https://www.genecards.org/cgi-bin/carddisp.pl?gene=NR3C1
IL1A	Interleukin 1 Alpha	Protein Coding	P01583	58	GC02M112773	28.0126	https://www.genecards.org/cgi-bin/carddisp.pl?gene=IL1A
NOS2	Nitric Oxide Synthase 2	Protein Coding	P35228	62	GC17M027756	27.9978	https://www.genecards.org/cgi-bin/carddisp.pl?gene=NOS2
HDAC1	Histone Deacetylase 1	Protein Coding	Q13547	63	GC01P032292	27.9946	https://www.genecards.org/cgi-bin/carddisp.pl?gene=HDAC1
NOTCH3	Notch Receptor 3	Protein Coding	Q9UM47	64	GC19M015159	27.9882	https://www.genecards.org/cgi-bin/carddisp.pl?gene=NOTCH3
PROM1	Prominin 1	Protein Coding	O43490	60	GC04M015965	27.9564	https://www.genecards.org/cgi-bin/carddisp.pl?gene=PROM1
ACTA2	Actin Alpha 2, Smooth Muscle	Protein Coding	P62736	61	GC10M088935	27.9152	https://www.genecards.org/cgi-bin/carddisp.pl?gene=ACTA2
EPHA2	EPH Receptor A2	Protein Coding	P29317	66	GC01M016124	27.9092	https://www.genecards.org/cgi-bin/carddisp.pl?gene=EPHA2
KITLG	KIT Ligand	Protein Coding	P21583	60	GC12M088492	27.8205	https://www.genecards.org/cgi-bin/carddisp.pl?gene=KITLG
CYCS	Cytochrome C, Somatic	Protein Coding	P99999	61	GC07M025118	27.8011	https://www.genecards.org/cgi-bin/carddisp.pl?gene=CYCS
DDR2	Discoidin Domain Receptor Tyrosine Kinase 2	Protein Coding	Q16832	64	GC01P174172	27.7916	https://www.genecards.org/cgi-bin/carddisp.pl?gene=DDR2
POLK	DNA Polymerase Kappa	Protein Coding	Q9UBT6	56	GC05P081363	27.7911	https://www.genecards.org/cgi-bin/carddisp.pl?gene=POLK
ARAF	A-Raf Proto-Oncogene, Serine/Threonine Kinase	Protein Coding	P10398	60	GC0XP060043	27.7625	https://www.genecards.org/cgi-bin/carddisp.pl?gene=ARAF
BCL2L11	BCL2 Like 11	Protein Coding	O43521	58	GC02P111119	27.75	https://www.genecards.org/cgi-bin/carddisp.pl?gene=BCL2L11
CDKN2C	Cyclin Dependent Kinase Inhibitor 2C	Protein Coding	P42773	57	GC01P050960	27.7284	https://www.genecards.org/cgi-bin/carddisp.pl?gene=CDKN2C
MYCN	MYCN Proto-Oncogene, BHLH Transcription Factor	Protein Coding	P04198	59	GC02P015974	27.7097	https://www.genecards.org/cgi-bin/carddisp.pl?gene=MYCN
C14orf39	Chromosome 14 Open Reading Frame 39	Protein Coding	Q8N1H7	46	GC14M060396	27.6927	https://www.genecards.org/cgi-bin/carddisp.pl?gene=C14orf39
HFE	Homeostatic Iron Regulator	Protein Coding	Q30201	58	GC06P026087	27.6925	https://www.genecards.org/cgi-bin/carddisp.pl?gene=HFE
INHBA	Inhibin Subunit Beta A	Protein Coding	P08476	57	GC07M041670	27.6157	https://www.genecards.org/cgi-bin/carddisp.pl?gene=INHBA
CCNA2	Cyclin A2	Protein Coding	P20248	59	GC04M121816	27.5463	https://www.genecards.org/cgi-bin/carddisp.pl?gene=CCNA2
MAS1L	MAS1 Proto-Oncogene Like, G Protein-Coupled Receptor	Protein Coding	P35410	45	GC06M103223	27.5392	https://www.genecards.org/cgi-bin/carddisp.pl?gene=MAS1L
IL7R	Interleukin 7 Receptor	Protein Coding	P16871	59	GC05P035852	27.5344	https://www.genecards.org/cgi-bin/carddisp.pl?gene=IL7R
RPS6KB1	Ribosomal Protein S6 Kinase B1	Protein Coding	P23443	63	GC17P059893	27.5235	https://www.genecards.org/cgi-bin/carddisp.pl?gene=RPS6KB1
FASN	Fatty Acid Synthase	Protein Coding	P49327	61	GC17M082078	27.5181	https://www.genecards.org/cgi-bin/carddisp.pl?gene=FASN
TIMP2	TIMP Metallopeptidase Inhibitor 2	Protein Coding	P16035	54	GC17M078852	27.499	https://www.genecards.org/cgi-bin/carddisp.pl?gene=TIMP2
CCL2	C-C Motif Chemokine Ligand 2	Protein Coding	P13500	61	GC17P034255	27.4615	https://www.genecards.org/cgi-bin/carddisp.pl?gene=CCL2
PRL	Prolactin	Protein Coding	P01236	56	GC06M022287	27.4491	https://www.genecards.org/cgi-bin/carddisp.pl?gene=PRL
PTK2B	Protein Tyrosine Kinase 2 Beta	Protein Coding	Q14289	62	GC08P027311	27.4195	https://www.genecards.org/cgi-bin/carddisp.pl?gene=PTK2B
DSC2	Desmocollin 2	Protein Coding	Q02487	58	GC18M031058	27.4185	https://www.genecards.org/cgi-bin/carddisp.pl?gene=DSC2
ACACA	Acetyl-CoA Carboxylase Alpha	Protein Coding	Q13085	62	GC17M037084	27.3959	https://www.genecards.org/cgi-bin/carddisp.pl?gene=ACACA
CSF2	Colony Stimulating Factor 2	Protein Coding	P04141	59	GC05P132073	27.3606	https://www.genecards.org/cgi-bin/carddisp.pl?gene=CSF2
MRPS22	Mitochondrial Ribosomal Protein S22	Protein Coding	P82650	54	GC03P139005	27.3312	https://www.genecards.org/cgi-bin/carddisp.pl?gene=MRPS22
FOXM1	Forkhead Box M1	Protein Coding	Q08050	56	GC12M002857	27.3183	https://www.genecards.org/cgi-bin/carddisp.pl?gene=FOXM1
AREG	Amphiregulin	Protein Coding	P15514	55	GC04P074445	27.213	https://www.genecards.org/cgi-bin/carddisp.pl?gene=AREG
STAR	Steroidogenic Acute Regulatory Protein	Protein Coding	P49675	58	GC08M038792	27.17	https://www.genecards.org/cgi-bin/carddisp.pl?gene=STAR
CFLAR	CASP8 And FADD Like Apoptosis Regulator	Protein Coding	O15519	57	GC02P204493	27.1677	https://www.genecards.org/cgi-bin/carddisp.pl?gene=CFLAR
CLPTM1L	CLPTM1 Like	Protein Coding	Q96KA5	50	GC05M001317	27.0327	https://www.genecards.org/cgi-bin/carddisp.pl?gene=CLPTM1L
LARS2	Leucyl-TRNA Synthetase 2, Mitochondrial	Protein Coding	Q15031	58	GC03P063037	26.9992	https://www.genecards.org/cgi-bin/carddisp.pl?gene=LARS2
ACTC1	Actin Alpha Cardiac Muscle 1	Protein Coding	P68032	58	GC15M034790	26.9939	https://www.genecards.org/cgi-bin/carddisp.pl?gene=ACTC1
POLG	DNA Polymerase Gamma, Catalytic Subunit	Protein Coding	P54098	61	GC15M159705	26.9697	https://www.genecards.org/cgi-bin/carddisp.pl?gene=POLG
PLAUR	Plasminogen Activator, Urokinase Receptor	Protein Coding	Q03405	57	GC19M043646	26.8959	https://www.genecards.org/cgi-bin/carddisp.pl?gene=PLAUR
HSD17B4	Hydroxysteroid 17-Beta Dehydrogenase 4	Protein Coding	P51659	60	GC05P119452	26.8696	https://www.genecards.org/cgi-bin/carddisp.pl?gene=HSD17B4
IL2RA	Interleukin 2 Receptor Subunit Alpha	Protein Coding	P01589	63	GC10M006010	26.8341	https://www.genecards.org/cgi-bin/carddisp.pl?gene=IL2RA
PRSS1	Serine Protease 1	Protein Coding	P07477	57	GC07P163493	26.796	https://www.genecards.org/cgi-bin/carddisp.pl?gene=PRSS1
IL4	Interleukin 4	Protein Coding	P05112	59	GC05P132673	26.7564	https://www.genecards.org/cgi-bin/carddisp.pl?gene=IL4
TMPRSS2	Transmembrane Serine Protease 2	Protein Coding	O15393	60	GC21M041464	26.7258	https://www.genecards.org/cgi-bin/carddisp.pl?gene=TMPRSS2
E2F4	E2F Transcription Factor 4	Protein Coding	Q16254	57	GC16P067192	26.7216	https://www.genecards.org/cgi-bin/carddisp.pl?gene=E2F4
CYP2A6	Cytochrome P450 Family 2 Subfamily A Member 6	Protein Coding	P11509	59	GC19M040843	26.7122	https://www.genecards.org/cgi-bin/carddisp.pl?gene=CYP2A6
XPO1	Exportin 1	Protein Coding	O14980	61	GC02M061445	26.6136	https://www.genecards.org/cgi-bin/carddisp.pl?gene=XPO1
STAT5A	Signal Transducer And Activator Of Transcription 5A	Protein Coding	P42229	63	GC17P042287	26.6047	https://www.genecards.org/cgi-bin/carddisp.pl?gene=STAT5A
SKIL	SKI Like Proto-Oncogene	Protein Coding	P12757	55	GC03P170357	26.5892	https://www.genecards.org/cgi-bin/carddisp.pl?gene=SKIL
LEPR	Leptin Receptor	Protein Coding	P48357	63	GC01P070891	26.57	https://www.genecards.org/cgi-bin/carddisp.pl?gene=LEPR
PTHLH	Parathyroid Hormone Like Hormone	Protein Coding	P12272	59	GC12M034778	26.5569	https://www.genecards.org/cgi-bin/carddisp.pl?gene=PTHLH
PLCG1	Phospholipase C Gamma 1	Protein Coding	P19174	63	GC20P041136	26.5562	https://www.genecards.org/cgi-bin/carddisp.pl?gene=PLCG1
BNC1	Basonuclin Zinc Finger Protein 1	Protein Coding	Q01954	47	GC15M083255	26.5363	https://www.genecards.org/cgi-bin/carddisp.pl?gene=BNC1
TGFB2	Transforming Growth Factor Beta 2	Protein Coding	P61812	64	GC01P218345	26.5123	https://www.genecards.org/cgi-bin/carddisp.pl?gene=TGFB2
PBRM1	Polybromo 1	Protein Coding	Q86U86	59	GC03M052545	26.5118	https://www.genecards.org/cgi-bin/carddisp.pl?gene=PBRM1
PRKACA	Protein Kinase CAMP-Activated Catalytic Subunit Alpha	Protein Coding	P17612	66	GC19M104483	26.5041	https://www.genecards.org/cgi-bin/carddisp.pl?gene=PRKACA
REST	RE1 Silencing Transcription Factor	Protein Coding	Q13127	56	GC04P056907	26.3555	https://www.genecards.org/cgi-bin/carddisp.pl?gene=REST
PIK3R2	Phosphoinositide-3-Kinase Regulatory Subunit 2	Protein Coding	O00459	62	GC19P018153	26.3494	https://www.genecards.org/cgi-bin/carddisp.pl?gene=PIK3R2
CYP11A1	Cytochrome P450 Family 11 Subfamily A Member 1	Protein Coding	P05108	61	GC15M074337	26.3378	https://www.genecards.org/cgi-bin/carddisp.pl?gene=CYP11A1
RICTOR	RPTOR Independent Companion Of MTOR Complex 2	Protein Coding	Q6R327	56	GC05M038937	26.3139	https://www.genecards.org/cgi-bin/carddisp.pl?gene=RICTOR
MAPK10	Mitogen-Activated Protein Kinase 10	Protein Coding	P53779	60	GC04M085990	26.311	https://www.genecards.org/cgi-bin/carddisp.pl?gene=MAPK10
FOLR1	Folate Receptor Alpha	Protein Coding	P15328	61	GC11P103661	26.2824	https://www.genecards.org/cgi-bin/carddisp.pl?gene=FOLR1
SHBG	Sex Hormone Binding Globulin	Protein Coding	P04278	55	GC17P007613	26.2526	https://www.genecards.org/cgi-bin/carddisp.pl?gene=SHBG
NUP107	Nucleoporin 107	Protein Coding	P57740	57	GC12P068686	26.2509	https://www.genecards.org/cgi-bin/carddisp.pl?gene=NUP107
TLR2	Toll Like Receptor 2	Protein Coding	O60603	65	GC04P153684	26.213	https://www.genecards.org/cgi-bin/carddisp.pl?gene=TLR2
CDC25C	Cell Division Cycle 25C	Protein Coding	P30307	61	GC05M138285	26.2026	https://www.genecards.org/cgi-bin/carddisp.pl?gene=CDC25C
TSPAN31	Tetraspanin 31	Protein Coding	Q12999	49	GC12P057738	26.1567	https://www.genecards.org/cgi-bin/carddisp.pl?gene=TSPAN31
AHR	Aryl Hydrocarbon Receptor	Protein Coding	P35869	61	GC07P016916	26.085	https://www.genecards.org/cgi-bin/carddisp.pl?gene=AHR
CYP11B1	Cytochrome P450 Family 11 Subfamily B Member 1	Protein Coding	P15538	59	GC08M142872	26.0742	https://www.genecards.org/cgi-bin/carddisp.pl?gene=CYP11B1
FGF3	Fibroblast Growth Factor 3	Protein Coding	P11487	57	GC11M136736	26.0543	https://www.genecards.org/cgi-bin/carddisp.pl?gene=FGF3
CYP3A4	Cytochrome P450 Family 3 Subfamily A Member 4	Protein Coding	P08684	61	GC07M106386	26.0424	https://www.genecards.org/cgi-bin/carddisp.pl?gene=CYP3A4
ETV4	ETS Variant Transcription Factor 4	Protein Coding	P43268	55	GC17M043527	26.019	https://www.genecards.org/cgi-bin/carddisp.pl?gene=ETV4
IFI27	Interferon Alpha Inducible Protein 27	Protein Coding	P40305	50	GC14P094104	26.0159	https://www.genecards.org/cgi-bin/carddisp.pl?gene=IFI27
SLC22A18	Solute Carrier Family 22 Member 18	Protein Coding	Q96BI1	54	GC11P002899	25.9906	https://www.genecards.org/cgi-bin/carddisp.pl?gene=SLC22A18
ZNF462	Zinc Finger Protein 462	Protein Coding	Q96JM2	51	GC09P106860	25.9641	https://www.genecards.org/cgi-bin/carddisp.pl?gene=ZNF462
KHDRBS1	KH RNA Binding Domain Containing, Signal Transduction Associated 1	Protein Coding	Q07666	54	GC01P032013	25.9559	https://www.genecards.org/cgi-bin/carddisp.pl?gene=KHDRBS1
CUL1	Cullin 1	Protein Coding	Q13616	59	GC07P148697	25.9541	https://www.genecards.org/cgi-bin/carddisp.pl?gene=CUL1
ITGAV	Integrin Subunit Alpha V	Protein Coding	P06756	61	GC02P186589	25.9384	https://www.genecards.org/cgi-bin/carddisp.pl?gene=ITGAV
IL18	Interleukin 18	Protein Coding	Q14116	57	GC11M112143	25.9022	https://www.genecards.org/cgi-bin/carddisp.pl?gene=IL18
ABCC4	ATP Binding Cassette Subfamily C Member 4 (PEL Blood Group)	Protein Coding	O15439	59	GC13M095019	25.8483	https://www.genecards.org/cgi-bin/carddisp.pl?gene=ABCC4
IGFBP2	Insulin Like Growth Factor Binding Protein 2	Protein Coding	P18065	56	GC02P216632	25.8472	https://www.genecards.org/cgi-bin/carddisp.pl?gene=IGFBP2
ALB	Albumin	Protein Coding	P02768	61	GC04P073397	25.81	https://www.genecards.org/cgi-bin/carddisp.pl?gene=ALB
CDH2	Cadherin 2	Protein Coding	P19022	64	GC18M037261	25.7915	https://www.genecards.org/cgi-bin/carddisp.pl?gene=CDH2
ANXA5	Annexin A5	Protein Coding	P08758	60	GC04M121667	25.7588	https://www.genecards.org/cgi-bin/carddisp.pl?gene=ANXA5
HDAC9	Histone Deacetylase 9	Protein Coding	Q9UKV0	63	GC07P018086	25.7477	https://www.genecards.org/cgi-bin/carddisp.pl?gene=HDAC9
TFDP1	Transcription Factor Dp-1	Protein Coding	Q14186	56	GC13P113584	25.7397	https://www.genecards.org/cgi-bin/carddisp.pl?gene=TFDP1
MYH11	Myosin Heavy Chain 11	Protein Coding	P35749	59	GC16M047678	25.7384	https://www.genecards.org/cgi-bin/carddisp.pl?gene=MYH11
DPH1	Diphthamide Biosynthesis 1	Protein Coding	Q9BZG8	53	GC17P002030	25.7142	https://www.genecards.org/cgi-bin/carddisp.pl?gene=DPH1
VEGFD	Vascular Endothelial Growth Factor D	Protein Coding	O43915	53	GC0XM015345	25.6507	https://www.genecards.org/cgi-bin/carddisp.pl?gene=VEGFD
SF3B1	Splicing Factor 3b Subunit 1	Protein Coding	O75533	57	GC02M197481	25.6219	https://www.genecards.org/cgi-bin/carddisp.pl?gene=SF3B1
LGALS3	Galectin 3	Protein Coding	P17931	57	GC14P055124	25.6197	https://www.genecards.org/cgi-bin/carddisp.pl?gene=LGALS3
MUC5AC	Mucin 5AC, Oligomeric Mucus/Gel-Forming	Protein Coding	P98088	52	GC11P015759	25.5842	https://www.genecards.org/cgi-bin/carddisp.pl?gene=MUC5AC
WNT5A	Wnt Family Member 5A	Protein Coding	P41221	64	GC03M055465	25.579	https://www.genecards.org/cgi-bin/carddisp.pl?gene=WNT5A
CTNNA2	Catenin Alpha 2	Protein Coding	P26232	56	GC02P079185	25.579	https://www.genecards.org/cgi-bin/carddisp.pl?gene=CTNNA2
CDC25A	Cell Division Cycle 25A	Protein Coding	P30304	61	GC03M048370	25.5789	https://www.genecards.org/cgi-bin/carddisp.pl?gene=CDC25A
FOXE1	Forkhead Box E1	Protein Coding	O00358	52	GC09P097853	25.5687	https://www.genecards.org/cgi-bin/carddisp.pl?gene=FOXE1
BDNF	Brain Derived Neurotrophic Factor	Protein Coding	P23560	63	GC11M027654	25.5655	https://www.genecards.org/cgi-bin/carddisp.pl?gene=BDNF
MMP3	Matrix Metallopeptidase 3	Protein Coding	P08254	63	GC11M102835	25.555	https://www.genecards.org/cgi-bin/carddisp.pl?gene=MMP3
ICAM1	Intercellular Adhesion Molecule 1	Protein Coding	P05362	63	GC19P142230	25.5506	https://www.genecards.org/cgi-bin/carddisp.pl?gene=ICAM1
TPM1	Tropomyosin 1	Protein Coding	P09493	61	GC15P192130	25.5252	https://www.genecards.org/cgi-bin/carddisp.pl?gene=TPM1
LIG4	DNA Ligase 4	Protein Coding	P49917	60	GC13M108207	25.5193	https://www.genecards.org/cgi-bin/carddisp.pl?gene=LIG4
SOS1	SOS Ras/Rac Guanine Nucleotide Exchange Factor 1	Protein Coding	Q07889	64	GC02M039417	25.4875	https://www.genecards.org/cgi-bin/carddisp.pl?gene=SOS1
AARS2	Alanyl-TRNA Synthetase 2, Mitochondrial	Protein Coding	Q5JTZ9	57	GC06M103592	25.3999	https://www.genecards.org/cgi-bin/carddisp.pl?gene=AARS2
SPIDR	Scaffold Protein Involved In DNA Repair	Protein Coding	Q14159	45	GC08P047260	25.3695	https://www.genecards.org/cgi-bin/carddisp.pl?gene=SPIDR
SIRT1	Sirtuin 1	Protein Coding	Q96EB6	62	GC10P067884	25.3592	https://www.genecards.org/cgi-bin/carddisp.pl?gene=SIRT1
WNT4	Wnt Family Member 4	Protein Coding	P56705	60	GC01M022190	25.3536	https://www.genecards.org/cgi-bin/carddisp.pl?gene=WNT4
TIMP3	TIMP Metallopeptidase Inhibitor 3	Protein Coding	P35625	57	GC22P086768	25.3041	https://www.genecards.org/cgi-bin/carddisp.pl?gene=TIMP3
ALDH1A1	Aldehyde Dehydrogenase 1 Family Member A1	Protein Coding	P00352	60	GC09M072900	25.2762	https://www.genecards.org/cgi-bin/carddisp.pl?gene=ALDH1A1
CGA	Glycoprotein Hormones, Alpha Polypeptide	Protein Coding	P01215	57	GC06M087085	25.2708	https://www.genecards.org/cgi-bin/carddisp.pl?gene=CGA
CREB1	CAMP Responsive Element Binding Protein 1	Protein Coding	P16220	63	GC02P207529	25.2217	https://www.genecards.org/cgi-bin/carddisp.pl?gene=CREB1
NAT2	N-Acetyltransferase 2	Protein Coding	P11245	57	GC08P018391	25.2205	https://www.genecards.org/cgi-bin/carddisp.pl?gene=NAT2
GAPDH	Glyceraldehyde-3-Phosphate Dehydrogenase	Protein Coding	P04406	64	GC12P068260	25.2151	https://www.genecards.org/cgi-bin/carddisp.pl?gene=GAPDH
SPARC	Secreted Protein Acidic And Cysteine Rich	Protein Coding	P09486	62	GC05M151661	25.2137	https://www.genecards.org/cgi-bin/carddisp.pl?gene=SPARC
BMP2	Bone Morphogenetic Protein 2	Protein Coding	P12643	59	GC20P006767	25.1671	https://www.genecards.org/cgi-bin/carddisp.pl?gene=BMP2
HMGB1	High Mobility Group Box 1	Protein Coding	P09429	62	GC13M030456	25.083	https://www.genecards.org/cgi-bin/carddisp.pl?gene=HMGB1
KMT2C	Lysine Methyltransferase 2C	Protein Coding	Q8NEZ4	56	GC07M152134	25.0802	https://www.genecards.org/cgi-bin/carddisp.pl?gene=KMT2C
SYCP2L	Synaptonemal Complex Protein 2 Like	Protein Coding	Q5T4T6	44	GC06P012629	25.0649	https://www.genecards.org/cgi-bin/carddisp.pl?gene=SYCP2L
FGF8	Fibroblast Growth Factor 8	Protein Coding	P55075	61	GC10M101770	25.019	https://www.genecards.org/cgi-bin/carddisp.pl?gene=FGF8
PPARD	Peroxisome Proliferator Activated Receptor Delta	Protein Coding	Q03181	59	GC06P173188	25.0106	https://www.genecards.org/cgi-bin/carddisp.pl?gene=PPARD
PTCH2	Patched 2	Protein Coding	Q9Y6C5	57	GC01M044819	24.9866	https://www.genecards.org/cgi-bin/carddisp.pl?gene=PTCH2
IRS1	Insulin Receptor Substrate 1	Protein Coding	P35568	61	GC02M226731	24.973	https://www.genecards.org/cgi-bin/carddisp.pl?gene=IRS1
GDF15	Growth Differentiation Factor 15	Protein Coding	Q99988	56	GC19P142540	24.9679	https://www.genecards.org/cgi-bin/carddisp.pl?gene=GDF15
SLC34A2	Solute Carrier Family 34 Member 2	Protein Coding	O95436	57	GC04P025648	24.9675	https://www.genecards.org/cgi-bin/carddisp.pl?gene=SLC34A2
ELAVL1	ELAV Like RNA Binding Protein 1	Protein Coding	Q15717	54	GC19M007958	24.9497	https://www.genecards.org/cgi-bin/carddisp.pl?gene=ELAVL1
PTPN3	Protein Tyrosine Phosphatase Non-Receptor Type 3	Protein Coding	P26045	55	GC09M109375	24.9485	https://www.genecards.org/cgi-bin/carddisp.pl?gene=PTPN3
PCSK9	Proprotein Convertase Subtilisin/Kexin Type 9	Protein Coding	Q8NBP7	63	GC01P055039	24.936	https://www.genecards.org/cgi-bin/carddisp.pl?gene=PCSK9
IL17A	Interleukin 17A	Protein Coding	Q16552	56	GC06P052186	24.9299	https://www.genecards.org/cgi-bin/carddisp.pl?gene=IL17A
BIRC3	Baculoviral IAP Repeat Containing 3	Protein Coding	Q13489	60	GC11P102317	24.9291	https://www.genecards.org/cgi-bin/carddisp.pl?gene=BIRC3
TWNK	Twinkle MtDNA Helicase	Protein Coding	Q96RR1	54	GC10P120366	24.9175	https://www.genecards.org/cgi-bin/carddisp.pl?gene=TWNK
BSG	Basigin (Ok Blood Group)	Protein Coding	P35613	57	GC19P000571	24.9024	https://www.genecards.org/cgi-bin/carddisp.pl?gene=BSG
XRCC6	X-Ray Repair Cross Complementing 6	Protein Coding	P12956	58	GC22P087042	24.8963	https://www.genecards.org/cgi-bin/carddisp.pl?gene=XRCC6
ITCH	Itchy E3 Ubiquitin Protein Ligase	Protein Coding	Q96J02	60	GC20P034363	24.8698	https://www.genecards.org/cgi-bin/carddisp.pl?gene=ITCH
TNFRSF10A	TNF Receptor Superfamily Member 10a	Protein Coding	O00220	57	GC08M023190	24.7993	https://www.genecards.org/cgi-bin/carddisp.pl?gene=TNFRSF10A
U2AF1	U2 Small Nuclear RNA Auxiliary Factor 1	Protein Coding	Q01081	56	GC21M043092	24.7417	https://www.genecards.org/cgi-bin/carddisp.pl?gene=U2AF1
CD40	CD40 Molecule	Protein Coding	P25942	63	GC20P046118	24.737	https://www.genecards.org/cgi-bin/carddisp.pl?gene=CD40
MSMB	Microseminoprotein Beta	Protein Coding	P08118	52	GC10M046033	24.7298	https://www.genecards.org/cgi-bin/carddisp.pl?gene=MSMB
CHD1	Chromodomain Helicase DNA Binding Protein 1	Protein Coding	O14646	57	GC05M098853	24.7237	https://www.genecards.org/cgi-bin/carddisp.pl?gene=CHD1
TUBB3	Tubulin Beta 3 Class III	Protein Coding	Q13509	63	GC16P115082	24.6957	https://www.genecards.org/cgi-bin/carddisp.pl?gene=TUBB3
ERG	ETS Transcription Factor ERG	Protein Coding	P11308	59	GC21M038367	24.6936	https://www.genecards.org/cgi-bin/carddisp.pl?gene=ERG
MED12	Mediator Complex Subunit 12	Protein Coding	Q93074	57	GC0XP071118	24.6753	https://www.genecards.org/cgi-bin/carddisp.pl?gene=MED12
PAK1	P21 (RAC1) Activated Kinase 1	Protein Coding	Q13153	64	GC11M136938	24.6616	https://www.genecards.org/cgi-bin/carddisp.pl?gene=PAK1
ETV6	ETS Variant Transcription Factor 6	Protein Coding	P41212	59	GC12P011649	24.6573	https://www.genecards.org/cgi-bin/carddisp.pl?gene=ETV6
FGF4	Fibroblast Growth Factor 4	Protein Coding	P08620	57	GC11M136735	24.6412	https://www.genecards.org/cgi-bin/carddisp.pl?gene=FGF4
ABCC2	ATP Binding Cassette Subfamily C Member 2	Protein Coding	Q92887	61	GC10P099782	24.6275	https://www.genecards.org/cgi-bin/carddisp.pl?gene=ABCC2
CXCL1	C-X-C Motif Chemokine Ligand 1	Protein Coding	P09341	56	GC04P073869	24.6199	https://www.genecards.org/cgi-bin/carddisp.pl?gene=CXCL1
IL3	Interleukin 3	Protein Coding	P08700	57	GC05P132060	24.6105	https://www.genecards.org/cgi-bin/carddisp.pl?gene=IL3
MYB	MYB Proto-Oncogene, Transcription Factor	Protein Coding	P10242	62	GC06P135181	24.5831	https://www.genecards.org/cgi-bin/carddisp.pl?gene=MYB
ODC1	Ornithine Decarboxylase 1	Protein Coding	P11926	61	GC02M010432	24.5817	https://www.genecards.org/cgi-bin/carddisp.pl?gene=ODC1
GEN1	GEN1 Holliday Junction 5' Flap Endonuclease	Protein Coding	Q17RS7	50	GC02P017754	24.5769	https://www.genecards.org/cgi-bin/carddisp.pl?gene=GEN1
TEK	TEK Receptor Tyrosine Kinase	Protein Coding	Q02763	64	GC09P027109	24.5604	https://www.genecards.org/cgi-bin/carddisp.pl?gene=TEK
BECN1	Beclin 1	Protein Coding	Q14457	59	GC17M042810	24.5586	https://www.genecards.org/cgi-bin/carddisp.pl?gene=BECN1
IGFBP1	Insulin Like Growth Factor Binding Protein 1	Protein Coding	P08833	56	GC07P050731	24.551	https://www.genecards.org/cgi-bin/carddisp.pl?gene=IGFBP1
WRAP53	WD Repeat Containing Antisense To TP53	Protein Coding	Q9BUR4	53	GC17P143379	24.5461	https://www.genecards.org/cgi-bin/carddisp.pl?gene=WRAP53
CTAG2	Cancer/Testis Antigen 2	Protein Coding	O75638	43	GC0XM154651	24.5234	https://www.genecards.org/cgi-bin/carddisp.pl?gene=CTAG2
NR0B1	Nuclear Receptor Subfamily 0 Group B Member 1	Protein Coding	P51843	59	GC0XM030304	24.5229	https://www.genecards.org/cgi-bin/carddisp.pl?gene=NR0B1
GNAQ	G Protein Subunit Alpha Q	Protein Coding	P50148	61	GC09M077716	24.5189	https://www.genecards.org/cgi-bin/carddisp.pl?gene=GNAQ
KRT8	Keratin 8	Protein Coding	P05787	60	GC12M052897	24.4954	https://www.genecards.org/cgi-bin/carddisp.pl?gene=KRT8
SHH	Sonic Hedgehog Signaling Molecule	Protein Coding	Q15465	63	GC07M155799	24.4937	https://www.genecards.org/cgi-bin/carddisp.pl?gene=SHH
CPS1	Carbamoyl-Phosphate Synthase 1	Protein Coding	P31327	61	GC02P210477	24.4879	https://www.genecards.org/cgi-bin/carddisp.pl?gene=CPS1
GPER1	G Protein-Coupled Estrogen Receptor 1	Protein Coding	Q99527	53	GC07P017231	24.4556	https://www.genecards.org/cgi-bin/carddisp.pl?gene=GPER1
EBAG9	Estrogen Receptor Binding Site Associated Antigen 9	Protein Coding	O00559	48	GC08P109558	24.4403	https://www.genecards.org/cgi-bin/carddisp.pl?gene=EBAG9
LDHA	Lactate Dehydrogenase A	Protein Coding	P00338	64	GC11P018394	24.4305	https://www.genecards.org/cgi-bin/carddisp.pl?gene=LDHA
CDH3	Cadherin 3	Protein Coding	P22223	59	GC16P114055	24.4143	https://www.genecards.org/cgi-bin/carddisp.pl?gene=CDH3
HSD17B1	Hydroxysteroid 17-Beta Dehydrogenase 1	Protein Coding	P14061	54	GC17P144463	24.3733	https://www.genecards.org/cgi-bin/carddisp.pl?gene=HSD17B1
KRT18	Keratin 18	Protein Coding	P05783	63	GC12P052948	24.368	https://www.genecards.org/cgi-bin/carddisp.pl?gene=KRT18
ITGB3	Integrin Subunit Beta 3	Protein Coding	P05106	65	GC17P144661	24.3582	https://www.genecards.org/cgi-bin/carddisp.pl?gene=ITGB3
MUC4	Mucin 4, Cell Surface Associated	Protein Coding	Q99102	52	GC03M195746	24.3479	https://www.genecards.org/cgi-bin/carddisp.pl?gene=MUC4
GJA1	Gap Junction Protein Alpha 1	Protein Coding	P17302	64	GC06P174138	24.3111	https://www.genecards.org/cgi-bin/carddisp.pl?gene=GJA1
GGPS1	Geranylgeranyl Diphosphate Synthase 1	Protein Coding	O95749	56	GC01P235327	24.2931	https://www.genecards.org/cgi-bin/carddisp.pl?gene=GGPS1
RAD54B	RAD54 Homolog B	Protein Coding	Q9Y620	53	GC08M094371	24.2589	https://www.genecards.org/cgi-bin/carddisp.pl?gene=RAD54B
CD36	CD36 Molecule (CD36 Blood Group)	Protein Coding	P16671	63	GC07P080369	24.2397	https://www.genecards.org/cgi-bin/carddisp.pl?gene=CD36
HSPA4	Heat Shock Protein Family A (Hsp70) Member 4	Protein Coding	P34932	56	GC05P133122	24.2059	https://www.genecards.org/cgi-bin/carddisp.pl?gene=HSPA4
IFNA1	Interferon Alpha 1	Protein Coding	P01562	52	GC09P021912	24.1986	https://www.genecards.org/cgi-bin/carddisp.pl?gene=IFNA1
WNT1	Wnt Family Member 1	Protein Coding	P04628	60	GC12P069479	24.1888	https://www.genecards.org/cgi-bin/carddisp.pl?gene=WNT1
SERPINB5	Serpin Family B Member 5	Protein Coding	P36952	56	GC18P063476	24.1888	https://www.genecards.org/cgi-bin/carddisp.pl?gene=SERPINB5
IRS2	Insulin Receptor Substrate 2	Protein Coding	Q9Y4H2	59	GC13M109752	24.1636	https://www.genecards.org/cgi-bin/carddisp.pl?gene=IRS2
NRP1	Neuropilin 1	Protein Coding	O14786	60	GC10M033177	24.1589	https://www.genecards.org/cgi-bin/carddisp.pl?gene=NRP1
PKM	Pyruvate Kinase M1/2	Protein Coding	P14618	63	GC15M072199	24.1454	https://www.genecards.org/cgi-bin/carddisp.pl?gene=PKM
BAD	BCL2 Associated Agonist Of Cell Death	Protein Coding	Q92934	57	GC11M136512	24.1219	https://www.genecards.org/cgi-bin/carddisp.pl?gene=BAD
MTA1	Metastasis Associated 1	Protein Coding	Q13330	54	GC14P105419	24.1129	https://www.genecards.org/cgi-bin/carddisp.pl?gene=MTA1
PTGS1	Prostaglandin-Endoperoxide Synthase 1	Protein Coding	P23219	60	GC09P122370	24.0812	https://www.genecards.org/cgi-bin/carddisp.pl?gene=PTGS1
YBX1	Y-Box Binding Protein 1	Protein Coding	P67809	53	GC01P042682	24.0293	https://www.genecards.org/cgi-bin/carddisp.pl?gene=YBX1
KMT2A	Lysine Methyltransferase 2A	Protein Coding	Q03164	61	GC11P118436	23.9562	https://www.genecards.org/cgi-bin/carddisp.pl?gene=KMT2A
DAPK1	Death Associated Protein Kinase 1	Protein Coding	P53355	62	GC09P087497	23.9486	https://www.genecards.org/cgi-bin/carddisp.pl?gene=DAPK1
CLU	Clusterin	Protein Coding	P10909	60	GC08M027596	23.907	https://www.genecards.org/cgi-bin/carddisp.pl?gene=CLU
HSPA5	Heat Shock Protein Family A (Hsp70) Member 5	Protein Coding	P11021	61	GC09M125234	23.9048	https://www.genecards.org/cgi-bin/carddisp.pl?gene=HSPA5
MPO	Myeloperoxidase	Protein Coding	P05164	66	GC17M058269	23.8869	https://www.genecards.org/cgi-bin/carddisp.pl?gene=MPO
CASR	Calcium Sensing Receptor	Protein Coding	P41180	64	GC03P122183	23.8322	https://www.genecards.org/cgi-bin/carddisp.pl?gene=CASR
GRB2	Growth Factor Receptor Bound Protein 2	Protein Coding	P62993	60	GC17M075318	23.7605	https://www.genecards.org/cgi-bin/carddisp.pl?gene=GRB2
RYR1	Ryanodine Receptor 1	Protein Coding	P21817	62	GC19P142895	23.7493	https://www.genecards.org/cgi-bin/carddisp.pl?gene=RYR1
L1CAM	L1 Cell Adhesion Molecule	Protein Coding	P32004	60	GC0XM153864	23.7449	https://www.genecards.org/cgi-bin/carddisp.pl?gene=L1CAM
BCL10	BCL10 Immune Signaling Adaptor	Protein Coding	O95999	58	GC01M085265	23.7445	https://www.genecards.org/cgi-bin/carddisp.pl?gene=BCL10
HBEGF	Heparin Binding EGF Like Growth Factor	Protein Coding	Q99075	57	GC05M140332	23.7243	https://www.genecards.org/cgi-bin/carddisp.pl?gene=HBEGF
CYP1A2	Cytochrome P450 Family 1 Subfamily A Member 2	Protein Coding	P05177	59	GC15P074748	23.7091	https://www.genecards.org/cgi-bin/carddisp.pl?gene=CYP1A2
EZR	Ezrin	Protein Coding	P15311	59	GC06M158765	23.6892	https://www.genecards.org/cgi-bin/carddisp.pl?gene=EZR
ACTB	Actin Beta	Protein Coding	P60709	63	GC07M005790	23.6855	https://www.genecards.org/cgi-bin/carddisp.pl?gene=ACTB
PLK2	Polo Like Kinase 2	Protein Coding	Q9NYY3	57	GC05M058453	23.6816	https://www.genecards.org/cgi-bin/carddisp.pl?gene=PLK2
ENO2	Enolase 2	Protein Coding	P09104	60	GC12P006913	23.6814	https://www.genecards.org/cgi-bin/carddisp.pl?gene=ENO2
IDO1	Indoleamine 2,3-Dioxygenase 1	Protein Coding	P14902	59	GC08P041407	23.6561	https://www.genecards.org/cgi-bin/carddisp.pl?gene=IDO1
TRRAP	Transformation/Transcription Domain Associated Protein	Protein Coding	Q9Y4A5	57	GC07P098877	23.6405	https://www.genecards.org/cgi-bin/carddisp.pl?gene=TRRAP
LGALS1	Galectin 1	Protein Coding	P09382	56	GC22P037675	23.5948	https://www.genecards.org/cgi-bin/carddisp.pl?gene=LGALS1
GATA4	GATA Binding Protein 4	Protein Coding	P43694	62	GC08P011676	23.5845	https://www.genecards.org/cgi-bin/carddisp.pl?gene=GATA4
E2F3	E2F Transcription Factor 3	Protein Coding	O00716	55	GC06P020452	23.5831	https://www.genecards.org/cgi-bin/carddisp.pl?gene=E2F3
DAB2	DAB Adaptor Protein 2	Protein Coding	P98082	56	GC05M039371	23.554	https://www.genecards.org/cgi-bin/carddisp.pl?gene=DAB2
TOE1	Target Of EGR1, Exonuclease	Protein Coding	Q96GM8	50	GC01P070114	23.5425	https://www.genecards.org/cgi-bin/carddisp.pl?gene=TOE1
PTPN12	Protein Tyrosine Phosphatase Non-Receptor Type 12	Protein Coding	Q05209	60	GC07P077537	23.5298	https://www.genecards.org/cgi-bin/carddisp.pl?gene=PTPN12
MVP	Major Vault Protein	Protein Coding	Q14764	53	GC16P113107	23.5096	https://www.genecards.org/cgi-bin/carddisp.pl?gene=MVP
ANGPT2	Angiopoietin 2	Protein Coding	O15123	61	GC08M006499	23.5079	https://www.genecards.org/cgi-bin/carddisp.pl?gene=ANGPT2
EPO	Erythropoietin	Protein Coding	P01588	55	GC07P100720	23.4933	https://www.genecards.org/cgi-bin/carddisp.pl?gene=EPO
AIFM1	Apoptosis Inducing Factor Mitochondria Associated 1	Protein Coding	O95831	63	GC0XM130129	23.4725	https://www.genecards.org/cgi-bin/carddisp.pl?gene=AIFM1
TNFRSF8	TNF Receptor Superfamily Member 8	Protein Coding	P28908	56	GC01P012063	23.4682	https://www.genecards.org/cgi-bin/carddisp.pl?gene=TNFRSF8
FOXP3	Forkhead Box P3	Protein Coding	Q9BZS1	60	GC0XM049250	23.4594	https://www.genecards.org/cgi-bin/carddisp.pl?gene=FOXP3
FLT3	Fms Related Receptor Tyrosine Kinase 3	Protein Coding	P36888	66	GC13M028003	23.4264	https://www.genecards.org/cgi-bin/carddisp.pl?gene=FLT3
SRY	Sex Determining Region Y	Protein Coding	Q05066	51	GC0YM002698	23.4094	https://www.genecards.org/cgi-bin/carddisp.pl?gene=SRY
GPR68	G Protein-Coupled Receptor 68	Protein Coding	Q15743	54	GC14M091232	23.4026	https://www.genecards.org/cgi-bin/carddisp.pl?gene=GPR68
DDR1	Discoidin Domain Receptor Tyrosine Kinase 1	Protein Coding	Q08345	59	GC06P173063	23.369	https://www.genecards.org/cgi-bin/carddisp.pl?gene=DDR1
MME	Membrane Metalloendopeptidase	Protein Coding	P08473	63	GC03P155024	23.3667	https://www.genecards.org/cgi-bin/carddisp.pl?gene=MME
GADD45A	Growth Arrest And DNA Damage Inducible Alpha	Protein Coding	P24522	56	GC01P067685	23.3503	https://www.genecards.org/cgi-bin/carddisp.pl?gene=GADD45A
HARS2	Histidyl-TRNA Synthetase 2, Mitochondrial	Protein Coding	P49590	57	GC05P157533	23.3081	https://www.genecards.org/cgi-bin/carddisp.pl?gene=HARS2
EMSY	EMSY Transcriptional Repressor, BRCA2 Interacting	Protein Coding	Q7Z589	50	GC11P103792	23.307	https://www.genecards.org/cgi-bin/carddisp.pl?gene=EMSY
MC1R	Melanocortin 1 Receptor	Protein Coding	Q01726	60	GC16P089912	23.2833	https://www.genecards.org/cgi-bin/carddisp.pl?gene=MC1R
CASP7	Caspase 7	Protein Coding	P55210	63	GC10P113679	23.2675	https://www.genecards.org/cgi-bin/carddisp.pl?gene=CASP7
CKS1B	CDC28 Protein Kinase Regulatory Subunit 1B	Protein Coding	P61024	54	GC01P154974	23.2631	https://www.genecards.org/cgi-bin/carddisp.pl?gene=CKS1B
CRP	C-Reactive Protein	Protein Coding	P02741	59	GC01M166465	23.2585	https://www.genecards.org/cgi-bin/carddisp.pl?gene=CRP
FGF7	Fibroblast Growth Factor 7	Protein Coding	P21781	56	GC15P049423	23.2413	https://www.genecards.org/cgi-bin/carddisp.pl?gene=FGF7
ITGA6	Integrin Subunit Alpha 6	Protein Coding	P23229	62	GC02P172243	23.2291	https://www.genecards.org/cgi-bin/carddisp.pl?gene=ITGA6
ITGA5	Integrin Subunit Alpha 5	Protein Coding	P08648	60	GC12M060054	23.2234	https://www.genecards.org/cgi-bin/carddisp.pl?gene=ITGA5
ENO1	Enolase 1	Protein Coding	P06733	61	GC01M008861	23.2034	https://www.genecards.org/cgi-bin/carddisp.pl?gene=ENO1
PPARA	Peroxisome Proliferator Activated Receptor Alpha	Protein Coding	Q07869	57	GC22P046150	23.1945	https://www.genecards.org/cgi-bin/carddisp.pl?gene=PPARA
PAK4	P21 (RAC1) Activated Kinase 4	Protein Coding	O96013	61	GC19P039125	23.1909	https://www.genecards.org/cgi-bin/carddisp.pl?gene=PAK4
FAP	Fibroblast Activation Protein Alpha	Protein Coding	Q12884	59	GC02M162170	23.1872	https://www.genecards.org/cgi-bin/carddisp.pl?gene=FAP
FSCN1	Fascin Actin-Bundling Protein 1	Protein Coding	Q16658	57	GC07P005592	23.1771	https://www.genecards.org/cgi-bin/carddisp.pl?gene=FSCN1
ANXA2	Annexin A2	Protein Coding	P07355	60	GC15M060347	23.1393	https://www.genecards.org/cgi-bin/carddisp.pl?gene=ANXA2
ADIPOQ	Adiponectin, C1Q And Collagen Domain Containing	Protein Coding	Q15848	59	GC03P186842	23.1358	https://www.genecards.org/cgi-bin/carddisp.pl?gene=ADIPOQ
CCN2	Cellular Communication Network Factor 2	Protein Coding	P29279	59	GC06M131948	23.1329	https://www.genecards.org/cgi-bin/carddisp.pl?gene=CCN2
CTNND1	Catenin Delta 1	Protein Coding	O60716	59	GC11P059294	23.1227	https://www.genecards.org/cgi-bin/carddisp.pl?gene=CTNND1
CDC42	Cell Division Cycle 42	Protein Coding	P60953	63	GC01P022052	23.1157	https://www.genecards.org/cgi-bin/carddisp.pl?gene=CDC42
KDM3A	Lysine Demethylase 3A	Protein Coding	Q9Y4C1	54	GC02P087184	23.0689	https://www.genecards.org/cgi-bin/carddisp.pl?gene=KDM3A
JUP	Junction Plakoglobin	Protein Coding	P14923	61	GC17M041754	23.05	https://www.genecards.org/cgi-bin/carddisp.pl?gene=JUP
ILK	Integrin Linked Kinase	Protein Coding	Q13418	59	GC11P016030	23.0468	https://www.genecards.org/cgi-bin/carddisp.pl?gene=ILK
CCNG1	Cyclin G1	Protein Coding	P51959	53	GC05P163458	23.0375	https://www.genecards.org/cgi-bin/carddisp.pl?gene=CCNG1
GNA11	G Protein Subunit Alpha 11	Protein Coding	P29992	60	GC19P003094	23.0345	https://www.genecards.org/cgi-bin/carddisp.pl?gene=GNA11
TFRC	Transferrin Receptor	Protein Coding	P02786	64	GC03M196646	23.0154	https://www.genecards.org/cgi-bin/carddisp.pl?gene=TFRC
GATA1	GATA Binding Protein 1	Protein Coding	P15976	59	GC0XP048786	23.0091	https://www.genecards.org/cgi-bin/carddisp.pl?gene=GATA1
GRP	Gastrin Releasing Peptide	Protein Coding	P07492	53	GC18P059220	22.9979	https://www.genecards.org/cgi-bin/carddisp.pl?gene=GRP
DIABLO	Diablo IAP-Binding Mitochondrial Protein	Protein Coding	Q9NR28	60	GC12M124516	22.943	https://www.genecards.org/cgi-bin/carddisp.pl?gene=DIABLO
DIS3L2	DIS3 Like 3'-5' Exoribonuclease 2	Protein Coding	Q8IYB7	54	GC02P231961	22.9052	https://www.genecards.org/cgi-bin/carddisp.pl?gene=DIS3L2
CLDN4	Claudin 4	Protein Coding	O14493	54	GC07P073799	22.8974	https://www.genecards.org/cgi-bin/carddisp.pl?gene=CLDN4
HMGA1	High Mobility Group AT-Hook 1	Protein Coding	P17096	59	GC06P173175	22.8691	https://www.genecards.org/cgi-bin/carddisp.pl?gene=HMGA1
BMI1	BMI1 Proto-Oncogene, Polycomb Ring Finger	Protein Coding	P35226	56	GC10P022373	22.8391	https://www.genecards.org/cgi-bin/carddisp.pl?gene=BMI1
CTSB	Cathepsin B	Protein Coding	P07858	64	GC08M011842	22.8304	https://www.genecards.org/cgi-bin/carddisp.pl?gene=CTSB
RUNX3	RUNX Family Transcription Factor 3	Protein Coding	Q13761	56	GC01M024899	22.8128	https://www.genecards.org/cgi-bin/carddisp.pl?gene=RUNX3
TTK	TTK Protein Kinase	Protein Coding	P33981	59	GC06P080003	22.7951	https://www.genecards.org/cgi-bin/carddisp.pl?gene=TTK
ACVR1B	Activin A Receptor Type 1B	Protein Coding	P36896	59	GC12P051951	22.7921	https://www.genecards.org/cgi-bin/carddisp.pl?gene=ACVR1B
TNFRSF1A	TNF Receptor Superfamily Member 1A	Protein Coding	P19438	63	GC12M006328	22.7331	https://www.genecards.org/cgi-bin/carddisp.pl?gene=TNFRSF1A
E2F2	E2F Transcription Factor 2	Protein Coding	Q14209	54	GC01M032607	22.7266	https://www.genecards.org/cgi-bin/carddisp.pl?gene=E2F2
CD8A	CD8 Subunit Alpha	Protein Coding	P01732	61	GC02M086784	22.7112	https://www.genecards.org/cgi-bin/carddisp.pl?gene=CD8A
HLA-DRB1	Major Histocompatibility Complex, Class II, DR Beta 1	Protein Coding	P01911	59	GC06M103386	22.696	https://www.genecards.org/cgi-bin/carddisp.pl?gene=HLA-DRB1
AURKB	Aurora Kinase B	Protein Coding	Q96GD4	65	GC17M092470	22.6925	https://www.genecards.org/cgi-bin/carddisp.pl?gene=AURKB
EDN1	Endothelin 1	Protein Coding	P05305	61	GC06P012696	22.6574	https://www.genecards.org/cgi-bin/carddisp.pl?gene=EDN1
CD80	CD80 Molecule	Protein Coding	P33681	56	GC03M119524	22.6497	https://www.genecards.org/cgi-bin/carddisp.pl?gene=CD80
IL6R	Interleukin 6 Receptor	Protein Coding	P08887	63	GC01P154405	22.6481	https://www.genecards.org/cgi-bin/carddisp.pl?gene=IL6R
ZFHX3	Zinc Finger Homeobox 3	Protein Coding	Q15911	56	GC16M072782	22.6403	https://www.genecards.org/cgi-bin/carddisp.pl?gene=ZFHX3
UIMC1	Ubiquitin Interaction Motif Containing 1	Protein Coding	Q96RL1	53	GC05M176905	22.6176	https://www.genecards.org/cgi-bin/carddisp.pl?gene=UIMC1
VRK1	VRK Serine/Threonine Kinase 1	Protein Coding	Q99986	60	GC14P096797	22.6021	https://www.genecards.org/cgi-bin/carddisp.pl?gene=VRK1
BID	BH3 Interacting Domain Death Agonist	Protein Coding	P55957	58	GC22M017734	22.5169	https://www.genecards.org/cgi-bin/carddisp.pl?gene=BID
SLC25A15	Solute Carrier Family 25 Member 15	Protein Coding	Q9Y619	57	GC13P040789	22.492	https://www.genecards.org/cgi-bin/carddisp.pl?gene=SLC25A15
ID1	Inhibitor Of DNA Binding 1	Protein Coding	P41134	54	GC20P047001	22.4918	https://www.genecards.org/cgi-bin/carddisp.pl?gene=ID1
CA9	Carbonic Anhydrase 9	Protein Coding	Q16790	59	GC09P035673	22.472	https://www.genecards.org/cgi-bin/carddisp.pl?gene=CA9
CDH13	Cadherin 13	Protein Coding	P55290	57	GC16P082626	22.47	https://www.genecards.org/cgi-bin/carddisp.pl?gene=CDH13
KLK10	Kallikrein Related Peptidase 10	Protein Coding	O43240	52	GC19M051012	22.4674	https://www.genecards.org/cgi-bin/carddisp.pl?gene=KLK10
CALB2	Calbindin 2	Protein Coding	P22676	52	GC16P071358	22.4584	https://www.genecards.org/cgi-bin/carddisp.pl?gene=CALB2
TRIP13	Thyroid Hormone Receptor Interactor 13	Protein Coding	Q15645	53	GC05P000892	22.4573	https://www.genecards.org/cgi-bin/carddisp.pl?gene=TRIP13
CEACAM3	CEA Cell Adhesion Molecule 3	Protein Coding	P40198	54	GC19P041796	22.4313	https://www.genecards.org/cgi-bin/carddisp.pl?gene=CEACAM3
ESRRA	Estrogen Related Receptor Alpha	Protein Coding	P11474	59	GC11P064305	22.3406	https://www.genecards.org/cgi-bin/carddisp.pl?gene=ESRRA
MYD88	MYD88 Innate Immune Signal Transduction Adaptor	Protein Coding	Q99836	62	GC03P038437	22.3397	https://www.genecards.org/cgi-bin/carddisp.pl?gene=MYD88
MAGEA3	MAGE Family Member A3	Protein Coding	P43357	49	GC0XP152698	22.3347	https://www.genecards.org/cgi-bin/carddisp.pl?gene=MAGEA3
MAGEA1	MAGE Family Member A1	Protein Coding	P43355	49	GC0XP153179	22.3072	https://www.genecards.org/cgi-bin/carddisp.pl?gene=MAGEA1
EIF4EBP1	Eukaryotic Translation Initiation Factor 4E Binding Protein 1	Protein Coding	Q13541	59	GC08P041341	22.293	https://www.genecards.org/cgi-bin/carddisp.pl?gene=EIF4EBP1
SYNE1	Spectrin Repeat Containing Nuclear Envelope Protein 1	Protein Coding	Q8NF91	53	GC06M152121	22.276	https://www.genecards.org/cgi-bin/carddisp.pl?gene=SYNE1
HLA-A	Major Histocompatibility Complex, Class I, A	Protein Coding	P04439	59	GC06P173041	22.2683	https://www.genecards.org/cgi-bin/carddisp.pl?gene=HLA-A
MAD1L1	Mitotic Arrest Deficient 1 Like 1	Protein Coding	Q9Y6D9	59	GC07M001815	22.2597	https://www.genecards.org/cgi-bin/carddisp.pl?gene=MAD1L1
CLDN3	Claudin 3	Protein Coding	O15551	54	GC07M073768	22.2496	https://www.genecards.org/cgi-bin/carddisp.pl?gene=CLDN3
KISS1R	KISS1 Receptor	Protein Coding	Q969F8	59	GC19P000917	22.2358	https://www.genecards.org/cgi-bin/carddisp.pl?gene=KISS1R
FADD	Fas Associated Via Death Domain	Protein Coding	Q13158	60	GC11P070203	22.1926	https://www.genecards.org/cgi-bin/carddisp.pl?gene=FADD
SNCG	Synuclein Gamma	Protein Coding	O76070	55	GC10P120014	22.1631	https://www.genecards.org/cgi-bin/carddisp.pl?gene=SNCG
CCR7	C-C Motif Chemokine Receptor 7	Protein Coding	P32248	57	GC17M093375	22.149	https://www.genecards.org/cgi-bin/carddisp.pl?gene=CCR7
DIRAS3	DIRAS Family GTPase 3	Protein Coding	O95661	42	GC01M068045	22.1466	https://www.genecards.org/cgi-bin/carddisp.pl?gene=DIRAS3
MDM4	MDM4 Regulator Of P53	Protein Coding	O15151	59	GC01P204516	22.127	https://www.genecards.org/cgi-bin/carddisp.pl?gene=MDM4
SIRT6	Sirtuin 6	Protein Coding	Q8N6T7	57	GC19M004174	22.1182	https://www.genecards.org/cgi-bin/carddisp.pl?gene=SIRT6
CTCF	CCCTC-Binding Factor	Protein Coding	P49711	60	GC16P114003	22.1163	https://www.genecards.org/cgi-bin/carddisp.pl?gene=CTCF
ALPP	Alkaline Phosphatase, Placental	Protein Coding	P05187	57	GC02P232378	22.1054	https://www.genecards.org/cgi-bin/carddisp.pl?gene=ALPP
YTHDC2	YTH N6-Methyladenosine RNA Binding Protein C2	Protein Coding	Q9H6S0	50	GC05P113513	22.092	https://www.genecards.org/cgi-bin/carddisp.pl?gene=YTHDC2
GSN	Gelsolin	Protein Coding	P06396	62	GC09P121201	22.0885	https://www.genecards.org/cgi-bin/carddisp.pl?gene=GSN
CD28	CD28 Molecule	Protein Coding	P10747	60	GC02P203706	22.0822	https://www.genecards.org/cgi-bin/carddisp.pl?gene=CD28
RPS27A	Ribosomal Protein S27a	Protein Coding	P62979	56	GC02P055231	22.0705	https://www.genecards.org/cgi-bin/carddisp.pl?gene=RPS27A
SOCS1	Suppressor Of Cytokine Signaling 1	Protein Coding	O15524	59	GC16M047513	22.0153	https://www.genecards.org/cgi-bin/carddisp.pl?gene=SOCS1
HPSE	Heparanase	Protein Coding	Q9Y251	57	GC04M083292	22.0073	https://www.genecards.org/cgi-bin/carddisp.pl?gene=HPSE
FGF1	Fibroblast Growth Factor 1	Protein Coding	P05230	60	GC05M142555	21.9539	https://www.genecards.org/cgi-bin/carddisp.pl?gene=FGF1
MT-CO1	Mitochondrially Encoded Cytochrome C Oxidase I	Protein Coding	P00395	46	GCMTP005906	21.9386	https://www.genecards.org/cgi-bin/carddisp.pl?gene=MT-CO1
SULF1	Sulfatase 1	Protein Coding	Q8IWU6	54	GC08P069466	21.9229	https://www.genecards.org/cgi-bin/carddisp.pl?gene=SULF1
EPHX1	Epoxide Hydrolase 1	Protein Coding	P07099	57	GC01P225810	21.9188	https://www.genecards.org/cgi-bin/carddisp.pl?gene=EPHX1
MXRA5	Matrix Remodeling Associated 5	Protein Coding	Q9NR99	45	GC0XM003308	21.9083	https://www.genecards.org/cgi-bin/carddisp.pl?gene=MXRA5
CCNA1	Cyclin A1	Protein Coding	P78396	55	GC13P036431	21.8998	https://www.genecards.org/cgi-bin/carddisp.pl?gene=CCNA1
SOHLH1	Spermatogenesis And Oogenesis Specific Basic Helix-Loop-Helix 1	Protein Coding	Q5JUK2	46	GC09M135693	21.8948	https://www.genecards.org/cgi-bin/carddisp.pl?gene=SOHLH1
RYR2	Ryanodine Receptor 2	Protein Coding	Q92736	60	GC01P237042	21.8939	https://www.genecards.org/cgi-bin/carddisp.pl?gene=RYR2
VTN	Vitronectin	Protein Coding	P04004	57	GC17M092926	21.8822	https://www.genecards.org/cgi-bin/carddisp.pl?gene=VTN
MBD4	Methyl-CpG Binding Domain 4, DNA Glycosylase	Protein Coding	O95243	56	GC03M129430	21.8699	https://www.genecards.org/cgi-bin/carddisp.pl?gene=MBD4
POR	Cytochrome P450 Oxidoreductase	Protein Coding	P16435	61	GC07P075899	21.8526	https://www.genecards.org/cgi-bin/carddisp.pl?gene=POR
SF3B2	Splicing Factor 3b Subunit 2	Protein Coding	Q13435	52	GC11P066050	21.848	https://www.genecards.org/cgi-bin/carddisp.pl?gene=SF3B2
NR5A2	Nuclear Receptor Subfamily 5 Group A Member 2	Protein Coding	O00482	57	GC01P199996	21.8236	https://www.genecards.org/cgi-bin/carddisp.pl?gene=NR5A2
SEMA3A	Semaphorin 3A	Protein Coding	Q14563	59	GC07M083955	21.7803	https://www.genecards.org/cgi-bin/carddisp.pl?gene=SEMA3A
F3	Coagulation Factor III, Tissue Factor	Protein Coding	P13726	58	GC01M094997	21.7723	https://www.genecards.org/cgi-bin/carddisp.pl?gene=F3
HIC1	HIC ZBTB Transcriptional Repressor 1	Protein Coding	Q14526	53	GC17P002054	21.758	https://www.genecards.org/cgi-bin/carddisp.pl?gene=HIC1
RAD52	RAD52 Homolog, DNA Repair Protein	Protein Coding	P43351	54	GC12M000912	21.7474	https://www.genecards.org/cgi-bin/carddisp.pl?gene=RAD52
HDAC6	Histone Deacetylase 6	Protein Coding	Q9UBN7	66	GC0XP048801	21.7448	https://www.genecards.org/cgi-bin/carddisp.pl?gene=HDAC6
MED1	Mediator Complex Subunit 1	Protein Coding	Q15648	56	GC17M039404	21.743	https://www.genecards.org/cgi-bin/carddisp.pl?gene=MED1
NANOG	Nanog Homeobox	Protein Coding	Q9H9S0	50	GC12P007787	21.7423	https://www.genecards.org/cgi-bin/carddisp.pl?gene=NANOG
SBDS	SBDS Ribosome Maturation Factor	Protein Coding	Q9Y3A5	55	GC07M066987	21.722	https://www.genecards.org/cgi-bin/carddisp.pl?gene=SBDS
NEK2	NIMA Related Kinase 2	Protein Coding	P51955	63	GC01M211658	21.7177	https://www.genecards.org/cgi-bin/carddisp.pl?gene=NEK2
DMD	Dystrophin	Protein Coding	P11532	58	GC0XM031097	21.7099	https://www.genecards.org/cgi-bin/carddisp.pl?gene=DMD
UHRF1	Ubiquitin Like With PHD And Ring Finger Domains 1	Protein Coding	Q96T88	53	GC19P141979	21.6968	https://www.genecards.org/cgi-bin/carddisp.pl?gene=UHRF1
SERPINA1	Serpin Family A Member 1	Protein Coding	P01009	62	GC14M094376	21.6851	https://www.genecards.org/cgi-bin/carddisp.pl?gene=SERPINA1
KLK6	Kallikrein Related Peptidase 6	Protein Coding	Q92876	57	GC19M050958	21.6821	https://www.genecards.org/cgi-bin/carddisp.pl?gene=KLK6
APAF1	Apoptotic Peptidase Activating Factor 1	Protein Coding	O14727	60	GC12P098645	21.6766	https://www.genecards.org/cgi-bin/carddisp.pl?gene=APAF1
ABCC3	ATP Binding Cassette Subfamily C Member 3	Protein Coding	O15438	58	GC17P050634	21.6729	https://www.genecards.org/cgi-bin/carddisp.pl?gene=ABCC3
EPHA3	EPH Receptor A3	Protein Coding	P29320	60	GC03P089077	21.6395	https://www.genecards.org/cgi-bin/carddisp.pl?gene=EPHA3
KLRK1	Killer Cell Lectin Like Receptor K1	Protein Coding	P26718	53	GC12M034546	21.623	https://www.genecards.org/cgi-bin/carddisp.pl?gene=KLRK1
STAT5B	Signal Transducer And Activator Of Transcription 5B	Protein Coding	P51692	63	GC17M042199	21.6198	https://www.genecards.org/cgi-bin/carddisp.pl?gene=STAT5B
RXRA	Retinoid X Receptor Alpha	Protein Coding	P19793	61	GC09P134317	21.602	https://www.genecards.org/cgi-bin/carddisp.pl?gene=RXRA
EIF4E	Eukaryotic Translation Initiation Factor 4E	Protein Coding	P06730	62	GC04M098879	21.6018	https://www.genecards.org/cgi-bin/carddisp.pl?gene=EIF4E
PXN	Paxillin	Protein Coding	P49023	59	GC12M120210	21.5839	https://www.genecards.org/cgi-bin/carddisp.pl?gene=PXN
CALR	Calreticulin	Protein Coding	P27797	64	GC19P012938	21.5745	https://www.genecards.org/cgi-bin/carddisp.pl?gene=CALR
EDNRA	Endothelin Receptor Type A	Protein Coding	P25101	62	GC04P147480	21.5622	https://www.genecards.org/cgi-bin/carddisp.pl?gene=EDNRA
TGM2	Transglutaminase 2	Protein Coding	P21980	60	GC20M038127	21.5602	https://www.genecards.org/cgi-bin/carddisp.pl?gene=TGM2
GJB2	Gap Junction Protein Beta 2	Protein Coding	P29033	59	GC13M020187	21.5591	https://www.genecards.org/cgi-bin/carddisp.pl?gene=GJB2
LAMA5	Laminin Subunit Alpha 5	Protein Coding	O15230	56	GC20M062307	21.5555	https://www.genecards.org/cgi-bin/carddisp.pl?gene=LAMA5
BMP7	Bone Morphogenetic Protein 7	Protein Coding	P18075	60	GC20M057168	21.5404	https://www.genecards.org/cgi-bin/carddisp.pl?gene=BMP7
NQO2	N-Ribosyldihydronicotinamide:Quinone Dehydrogenase 2	Protein Coding	P16083	58	GC06P008752	21.5332	https://www.genecards.org/cgi-bin/carddisp.pl?gene=NQO2
ADAR	Adenosine Deaminase RNA Specific	Protein Coding	P55265	59	GC01M166236	21.5239	https://www.genecards.org/cgi-bin/carddisp.pl?gene=ADAR
IL7	Interleukin 7	Protein Coding	P13232	56	GC08M078689	21.5061	https://www.genecards.org/cgi-bin/carddisp.pl?gene=IL7
ANGPT1	Angiopoietin 1	Protein Coding	Q15389	59	GC08M107246	21.4793	https://www.genecards.org/cgi-bin/carddisp.pl?gene=ANGPT1
RABL3	RAB, Member Of RAS Oncogene Family Like 3	Protein Coding	Q5HYI8	46	GC03M120686	21.4603	https://www.genecards.org/cgi-bin/carddisp.pl?gene=RABL3
KDM4B	Lysine Demethylase 4B	Protein Coding	O94953	58	GC19P004969	21.4434	https://www.genecards.org/cgi-bin/carddisp.pl?gene=KDM4B
TET2	Tet Methylcytosine Dioxygenase 2	Protein Coding	Q6N021	59	GC04P105145	21.4376	https://www.genecards.org/cgi-bin/carddisp.pl?gene=TET2
BCL6	BCL6 Transcription Repressor	Protein Coding	P41182	59	GC03M187721	21.4337	https://www.genecards.org/cgi-bin/carddisp.pl?gene=BCL6
MMP11	Matrix Metallopeptidase 11	Protein Coding	P24347	56	GC22P023768	21.4319	https://www.genecards.org/cgi-bin/carddisp.pl?gene=MMP11
TUBB	Tubulin Beta Class I	Protein Coding	P07437	63	GC06P173060	21.4026	https://www.genecards.org/cgi-bin/carddisp.pl?gene=TUBB
CD47	CD47 Molecule	Protein Coding	Q08722	58	GC03M108043	21.3955	https://www.genecards.org/cgi-bin/carddisp.pl?gene=CD47
MAP3K6	Mitogen-Activated Protein Kinase Kinase Kinase 6	Protein Coding	O95382	52	GC01M034202	21.3838	https://www.genecards.org/cgi-bin/carddisp.pl?gene=MAP3K6
KLF4	KLF Transcription Factor 4	Protein Coding	O43474	60	GC09M107484	21.366	https://www.genecards.org/cgi-bin/carddisp.pl?gene=KLF4
MYO7A	Myosin VIIA	Protein Coding	Q13402	56	GC11P077128	21.3431	https://www.genecards.org/cgi-bin/carddisp.pl?gene=MYO7A
PDCD1LG2	Programmed Cell Death 1 Ligand 2	Protein Coding	Q9BQ51	56	GC09P005510	21.3274	https://www.genecards.org/cgi-bin/carddisp.pl?gene=PDCD1LG2
LEF1	Lymphoid Enhancer Binding Factor 1	Protein Coding	Q9UJU2	61	GC04M108047	21.3046	https://www.genecards.org/cgi-bin/carddisp.pl?gene=LEF1
CD4	CD4 Molecule	Protein Coding	P01730	63	GC12P006786	21.2988	https://www.genecards.org/cgi-bin/carddisp.pl?gene=CD4
HERPUD1	Homocysteine Inducible ER Protein With Ubiquitin Like Domain 1	Protein Coding	Q15011	46	GC16P056932	21.2829	https://www.genecards.org/cgi-bin/carddisp.pl?gene=HERPUD1
SERPINB2	Serpin Family B Member 2	Protein Coding	P05120	57	GC18P063871	21.273	https://www.genecards.org/cgi-bin/carddisp.pl?gene=SERPINB2
TXN	Thioredoxin	Protein Coding	P10599	59	GC09M110243	21.2691	https://www.genecards.org/cgi-bin/carddisp.pl?gene=TXN
TCF7	Transcription Factor 7	Protein Coding	P36402	54	GC05P134427	21.1508	https://www.genecards.org/cgi-bin/carddisp.pl?gene=TCF7
HOXA13	Homeobox A13	Protein Coding	P31271	53	GC07M028178	21.1394	https://www.genecards.org/cgi-bin/carddisp.pl?gene=HOXA13
SYP	Synaptophysin	Protein Coding	P08247	59	GC0XM049187	21.1011	https://www.genecards.org/cgi-bin/carddisp.pl?gene=SYP
TKT	Transketolase	Protein Coding	P29401	59	GC03M053224	21.0791	https://www.genecards.org/cgi-bin/carddisp.pl?gene=TKT
IL15	Interleukin 15	Protein Coding	P40933	55	GC04P141636	21.079	https://www.genecards.org/cgi-bin/carddisp.pl?gene=IL15
SCN5A	Sodium Voltage-Gated Channel Alpha Subunit 5	Protein Coding	Q14524	63	GC03M038812	21.0703	https://www.genecards.org/cgi-bin/carddisp.pl?gene=SCN5A
DUSP1	Dual Specificity Phosphatase 1	Protein Coding	P28562	59	GC05M172768	21.068	https://www.genecards.org/cgi-bin/carddisp.pl?gene=DUSP1
EGR1	Early Growth Response 1	Protein Coding	P18146	57	GC05P138465	21.0631	https://www.genecards.org/cgi-bin/carddisp.pl?gene=EGR1
THADA	THADA Armadillo Repeat Containing	Protein Coding	Q6YHU6	49	GC02M043260	21.0596	https://www.genecards.org/cgi-bin/carddisp.pl?gene=THADA
NOTCH4	Notch Receptor 4	Protein Coding	Q99466	60	GC06M103368	21.0513	https://www.genecards.org/cgi-bin/carddisp.pl?gene=NOTCH4
JAG1	Jagged Canonical Notch Ligand 1	Protein Coding	P78504	63	GC20M010637	21.0508	https://www.genecards.org/cgi-bin/carddisp.pl?gene=JAG1
VTCN1	V-Set Domain Containing T Cell Activation Inhibitor 1	Protein Coding	Q7Z7D3	52	GC01M117143	21.0495	https://www.genecards.org/cgi-bin/carddisp.pl?gene=VTCN1
FSHB	Follicle Stimulating Hormone Subunit Beta	Protein Coding	P01225	57	GC11P030210	21.0471	https://www.genecards.org/cgi-bin/carddisp.pl?gene=FSHB
H2AX	H2A.X Variant Histone	Protein Coding	P16104	56	GC11M137454	21.0355	https://www.genecards.org/cgi-bin/carddisp.pl?gene=H2AX
IGFBP5	Insulin Like Growth Factor Binding Protein 5	Protein Coding	P24593	55	GC02M216672	20.9946	https://www.genecards.org/cgi-bin/carddisp.pl?gene=IGFBP5
LCN2	Lipocalin 2	Protein Coding	P80188	58	GC09P128149	20.9392	https://www.genecards.org/cgi-bin/carddisp.pl?gene=LCN2
SLC19A1	Solute Carrier Family 19 Member 1	Protein Coding	P41440	60	GC21M045493	20.9283	https://www.genecards.org/cgi-bin/carddisp.pl?gene=SLC19A1
ITGB4	Integrin Subunit Beta 4	Protein Coding	P16144	61	GC17P075721	20.9015	https://www.genecards.org/cgi-bin/carddisp.pl?gene=ITGB4
CYP2E1	Cytochrome P450 Family 2 Subfamily E Member 1	Protein Coding	P05181	59	GC10P133520	20.8977	https://www.genecards.org/cgi-bin/carddisp.pl?gene=CYP2E1
HLA-G	Major Histocompatibility Complex, Class I, G	Protein Coding	P17693	57	GC06P173032	20.8949	https://www.genecards.org/cgi-bin/carddisp.pl?gene=HLA-G
POU5F1B	POU Class 5 Homeobox 1B	Protein Coding	Q06416	44	GC08P127322	20.8948	https://www.genecards.org/cgi-bin/carddisp.pl?gene=POU5F1B
PTTG1	PTTG1 Regulator Of Sister Chromatid Separation, Securin	Protein Coding	O95997	54	GC05P160461	20.8716	https://www.genecards.org/cgi-bin/carddisp.pl?gene=PTTG1
LOX	Lysyl Oxidase	Protein Coding	P28300	60	GC05M122063	20.8658	https://www.genecards.org/cgi-bin/carddisp.pl?gene=LOX
HSPA8	Heat Shock Protein Family A (Hsp70) Member 8	Protein Coding	P11142	62	GC11M123057	20.8645	https://www.genecards.org/cgi-bin/carddisp.pl?gene=HSPA8
DPP4	Dipeptidyl Peptidase 4	Protein Coding	P27487	63	GC02M161992	20.8575	https://www.genecards.org/cgi-bin/carddisp.pl?gene=DPP4
TNNT2	Troponin T2, Cardiac Type	Protein Coding	P45379	61	GC01M201359	20.8479	https://www.genecards.org/cgi-bin/carddisp.pl?gene=TNNT2
ST14	ST14 Transmembrane Serine Protease Matriptase	Protein Coding	Q9Y5Y6	61	GC11P130159	20.8228	https://www.genecards.org/cgi-bin/carddisp.pl?gene=ST14
HABP2	Hyaluronan Binding Protein 2	Protein Coding	Q14520	59	GC10P113550	20.7982	https://www.genecards.org/cgi-bin/carddisp.pl?gene=HABP2
KLK7	Kallikrein Related Peptidase 7	Protein Coding	P49862	54	GC19M105364	20.7844	https://www.genecards.org/cgi-bin/carddisp.pl?gene=KLK7
IL33	Interleukin 33	Protein Coding	O95760	53	GC09P010219	20.7641	https://www.genecards.org/cgi-bin/carddisp.pl?gene=IL33
IGFBP6	Insulin Like Growth Factor Binding Protein 6	Protein Coding	P24592	57	GC12P053097	20.7637	https://www.genecards.org/cgi-bin/carddisp.pl?gene=IGFBP6
IL24	Interleukin 24	Protein Coding	Q13007	53	GC01P206897	20.7627	https://www.genecards.org/cgi-bin/carddisp.pl?gene=IL24
ABCA1	ATP Binding Cassette Subfamily A Member 1	Protein Coding	O95477	61	GC09M104781	20.7581	https://www.genecards.org/cgi-bin/carddisp.pl?gene=ABCA1
CHUK	Component Of Inhibitor Of Nuclear Factor Kappa B Kinase Complex	Protein Coding	O15111	63	GC10M100552	20.7527	https://www.genecards.org/cgi-bin/carddisp.pl?gene=CHUK
RSPO1	R-Spondin 1	Protein Coding	Q2MKA7	56	GC01M037612	20.7494	https://www.genecards.org/cgi-bin/carddisp.pl?gene=RSPO1
MEIOB	Meiosis Specific With OB-Fold	Protein Coding	Q8N635	45	GC16M001833	20.7472	https://www.genecards.org/cgi-bin/carddisp.pl?gene=MEIOB
CTTN	Cortactin	Protein Coding	Q14247	57	GC11P070398	20.7396	https://www.genecards.org/cgi-bin/carddisp.pl?gene=CTTN
PSG2	Pregnancy Specific Beta-1-Glycoprotein 2	Protein Coding	P11465	47	GC19M043064	20.7376	https://www.genecards.org/cgi-bin/carddisp.pl?gene=PSG2
EPAS1	Endothelial PAS Domain Protein 1	Protein Coding	Q99814	64	GC02P046293	20.7182	https://www.genecards.org/cgi-bin/carddisp.pl?gene=EPAS1
LIF	LIF Interleukin 6 Family Cytokine	Protein Coding	P15018	56	GC22M030240	20.7174	https://www.genecards.org/cgi-bin/carddisp.pl?gene=LIF
EIF2B4	Eukaryotic Translation Initiation Factor 2B Subunit Delta	Protein Coding	Q9UI10	57	GC02M027364	20.7156	https://www.genecards.org/cgi-bin/carddisp.pl?gene=EIF2B4
NCAM1	Neural Cell Adhesion Molecule 1	Protein Coding	P13591	61	GC11P112961	20.706	https://www.genecards.org/cgi-bin/carddisp.pl?gene=NCAM1
DKK1	Dickkopf WNT Signaling Pathway Inhibitor 1	Protein Coding	O94907	57	GC10P052314	20.6986	https://www.genecards.org/cgi-bin/carddisp.pl?gene=DKK1
ZNF304	Zinc Finger Protein 304	Protein Coding	Q9HCX3	43	GC19P057351	20.6924	https://www.genecards.org/cgi-bin/carddisp.pl?gene=ZNF304
CYP27B1	Cytochrome P450 Family 27 Subfamily B Member 1	Protein Coding	O15528	59	GC12M060216	20.6863	https://www.genecards.org/cgi-bin/carddisp.pl?gene=CYP27B1
NFKB2	Nuclear Factor Kappa B Subunit 2	Protein Coding	Q00653	66	GC10P102394	20.6712	https://www.genecards.org/cgi-bin/carddisp.pl?gene=NFKB2
CD34	CD34 Molecule	Protein Coding	P28906	58	GC01M207880	20.653	https://www.genecards.org/cgi-bin/carddisp.pl?gene=CD34
CHGA	Chromogranin A	Protein Coding	P10645	56	GC14P094540	20.64	https://www.genecards.org/cgi-bin/carddisp.pl?gene=CHGA
SERPINB4	Serpin Family B Member 4	Protein Coding	P48594	48	GC18M063637	20.6282	https://www.genecards.org/cgi-bin/carddisp.pl?gene=SERPINB4
PKHD1	PKHD1 Ciliary IPT Domain Containing Fibrocystin/Polyductin	Protein Coding	P08F94	50	GC06M103646	20.6035	https://www.genecards.org/cgi-bin/carddisp.pl?gene=PKHD1
ADAM17	ADAM Metallopeptidase Domain 17	Protein Coding	P78536	64	GC02M009488	20.5984	https://www.genecards.org/cgi-bin/carddisp.pl?gene=ADAM17
EWSR1	EWS RNA Binding Protein 1	Protein Coding	Q01844	57	GC22P086642	20.5958	https://www.genecards.org/cgi-bin/carddisp.pl?gene=EWSR1
XRCC5	X-Ray Repair Cross Complementing 5	Protein Coding	P13010	57	GC02P216107	20.5941	https://www.genecards.org/cgi-bin/carddisp.pl?gene=XRCC5
CD9	CD9 Molecule	Protein Coding	P21926	57	GC12P068233	20.5717	https://www.genecards.org/cgi-bin/carddisp.pl?gene=CD9
SYCE1	Synaptonemal Complex Central Element Protein 1	Protein Coding	Q8N0S2	49	GC10M133553	20.5604	https://www.genecards.org/cgi-bin/carddisp.pl?gene=SYCE1
STMN1	Stathmin 1	Protein Coding	P16949	57	GC01M025884	20.5479	https://www.genecards.org/cgi-bin/carddisp.pl?gene=STMN1
RACK1	Receptor For Activated C Kinase 1	Protein Coding	P63244	56	GC05M183152	20.5457	https://www.genecards.org/cgi-bin/carddisp.pl?gene=RACK1
POMC	Proopiomelanocortin	Protein Coding	P01189	61	GC02M025160	20.5335	https://www.genecards.org/cgi-bin/carddisp.pl?gene=POMC
KCNQ1	Potassium Voltage-Gated Channel Subfamily Q Member 1	Protein Coding	P51787	63	GC11P002444	20.5246	https://www.genecards.org/cgi-bin/carddisp.pl?gene=KCNQ1
XRCC4	X-Ray Repair Cross Complementing 4	Protein Coding	Q13426	57	GC05P083077	20.5149	https://www.genecards.org/cgi-bin/carddisp.pl?gene=XRCC4
SGK1	Serum/Glucocorticoid Regulated Kinase 1	Protein Coding	O00141	63	GC06M134169	20.4986	https://www.genecards.org/cgi-bin/carddisp.pl?gene=SGK1
PRKAG2	Protein Kinase AMP-Activated Non-Catalytic Subunit Gamma 2	Protein Coding	Q9UGJ0	63	GC07M151556	20.4833	https://www.genecards.org/cgi-bin/carddisp.pl?gene=PRKAG2
CP	Ceruloplasmin	Protein Coding	P00450	62	GC03M149162	20.479	https://www.genecards.org/cgi-bin/carddisp.pl?gene=CP
ZNF217	Zinc Finger Protein 217	Protein Coding	O75362	50	GC20M053567	20.4539	https://www.genecards.org/cgi-bin/carddisp.pl?gene=ZNF217
HSD3B2	Hydroxy-Delta-5-Steroid Dehydrogenase, 3 Beta- And Steroid Delta-Isomerase 2	Protein Coding	P26439	58	GC01P119414	20.4117	https://www.genecards.org/cgi-bin/carddisp.pl?gene=HSD3B2
VCAN	Versican	Protein Coding	P13611	60	GC05P083471	20.4029	https://www.genecards.org/cgi-bin/carddisp.pl?gene=VCAN
DCK	Deoxycytidine Kinase	Protein Coding	P27707	57	GC04P070992	20.3825	https://www.genecards.org/cgi-bin/carddisp.pl?gene=DCK
CD40LG	CD40 Ligand	Protein Coding	P29965	63	GC0XP136649	20.3786	https://www.genecards.org/cgi-bin/carddisp.pl?gene=CD40LG
CEP57	Centrosomal Protein 57	Protein Coding	Q86XR8	54	GC11P095789	20.3609	https://www.genecards.org/cgi-bin/carddisp.pl?gene=CEP57
TGFB3	Transforming Growth Factor Beta 3	Protein Coding	P10600	61	GC14M075958	20.3478	https://www.genecards.org/cgi-bin/carddisp.pl?gene=TGFB3
CYP24A1	Cytochrome P450 Family 24 Subfamily A Member 1	Protein Coding	Q07973	60	GC20M054153	20.3433	https://www.genecards.org/cgi-bin/carddisp.pl?gene=CYP24A1
ALDH2	Aldehyde Dehydrogenase 2 Family Member	Protein Coding	P05091	64	GC12P111766	20.3355	https://www.genecards.org/cgi-bin/carddisp.pl?gene=ALDH2
ATRIP	ATR Interacting Protein	Protein Coding	Q8WXE1	56	GC03P063179	20.3216	https://www.genecards.org/cgi-bin/carddisp.pl?gene=ATRIP
PTPRD	Protein Tyrosine Phosphatase Receptor Type D	Protein Coding	P23468	59	GC09M008307	20.3172	https://www.genecards.org/cgi-bin/carddisp.pl?gene=PTPRD
CTSE	Cathepsin E	Protein Coding	P14091	56	GC01M206009	20.3159	https://www.genecards.org/cgi-bin/carddisp.pl?gene=CTSE
TFAP2A	Transcription Factor AP-2 Alpha	Protein Coding	P05549	61	GC06M010393	20.3151	https://www.genecards.org/cgi-bin/carddisp.pl?gene=TFAP2A
PLA2G2A	Phospholipase A2 Group IIA	Protein Coding	P14555	60	GC01M019975	20.3133	https://www.genecards.org/cgi-bin/carddisp.pl?gene=PLA2G2A
PRKCD	Protein Kinase C Delta	Protein Coding	Q05655	66	GC03P053156	20.3124	https://www.genecards.org/cgi-bin/carddisp.pl?gene=PRKCD
PECAM1	Platelet And Endothelial Cell Adhesion Molecule 1	Protein Coding	P16284	54	GC17M064319	20.3032	https://www.genecards.org/cgi-bin/carddisp.pl?gene=PECAM1
CCL5	C-C Motif Chemokine Ligand 5	Protein Coding	P13501	56	GC17M035871	20.3003	https://www.genecards.org/cgi-bin/carddisp.pl?gene=CCL5
AIRE	Autoimmune Regulator	Protein Coding	O43918	57	GC21P044285	20.2946	https://www.genecards.org/cgi-bin/carddisp.pl?gene=AIRE
TYK2	Tyrosine Kinase 2	Protein Coding	P29597	66	GC19M010350	20.2913	https://www.genecards.org/cgi-bin/carddisp.pl?gene=TYK2
ALOX5	Arachidonate 5-Lipoxygenase	Protein Coding	P09917	62	GC10P045374	20.2785	https://www.genecards.org/cgi-bin/carddisp.pl?gene=ALOX5
BOK	BCL2 Family Apoptosis Regulator BOK	Protein Coding	Q9UMX3	51	GC02P242023	20.2732	https://www.genecards.org/cgi-bin/carddisp.pl?gene=BOK
FILIP1L	Filamin A Interacting Protein 1 Like	Protein Coding	Q4L180	45	GC03M099830	20.2505	https://www.genecards.org/cgi-bin/carddisp.pl?gene=FILIP1L
ADAMTS1	ADAM Metallopeptidase With Thrombospondin Type 1 Motif 1	Protein Coding	Q9UHI8	58	GC21M026835	20.2398	https://www.genecards.org/cgi-bin/carddisp.pl?gene=ADAMTS1
SELENBP1	Selenium Binding Protein 1	Protein Coding	Q13228	55	GC01M151364	20.2332	https://www.genecards.org/cgi-bin/carddisp.pl?gene=SELENBP1
REV3L	REV3 Like, DNA Directed Polymerase Zeta Catalytic Subunit	Protein Coding	O60673	57	GC06M111299	20.2307	https://www.genecards.org/cgi-bin/carddisp.pl?gene=REV3L
BAK1	BCL2 Antagonist/Killer 1	Protein Coding	Q16611	57	GC06M033572	20.2266	https://www.genecards.org/cgi-bin/carddisp.pl?gene=BAK1
CD24	CD24 Molecule	Protein Coding	P25063	46	GC06M106969	20.2109	https://www.genecards.org/cgi-bin/carddisp.pl?gene=CD24
PKP2	Plakophilin 2	Protein Coding	Q99959	56	GC12M032790	20.1927	https://www.genecards.org/cgi-bin/carddisp.pl?gene=PKP2
TMEM43	Transmembrane Protein 43	Protein Coding	Q9BTV4	55	GC03P025644	20.1799	https://www.genecards.org/cgi-bin/carddisp.pl?gene=TMEM43
UGT1A1	UDP Glucuronosyltransferase Family 1 Member A1	Protein Coding	P22309	64	GC02P233760	20.1706	https://www.genecards.org/cgi-bin/carddisp.pl?gene=UGT1A1
NCOA1	Nuclear Receptor Coactivator 1	Protein Coding	Q15788	58	GC02P024523	20.1655	https://www.genecards.org/cgi-bin/carddisp.pl?gene=NCOA1
XBP1	X-Box Binding Protein 1	Protein Coding	P17861	59	GC22M028794	20.1635	https://www.genecards.org/cgi-bin/carddisp.pl?gene=XBP1
SST	Somatostatin	Protein Coding	P61278	54	GC03M187668	20.1586	https://www.genecards.org/cgi-bin/carddisp.pl?gene=SST
FGF9	Fibroblast Growth Factor 9	Protein Coding	P31371	57	GC13P021671	20.152	https://www.genecards.org/cgi-bin/carddisp.pl?gene=FGF9
HNF4A	Hepatocyte Nuclear Factor 4 Alpha	Protein Coding	P41235	63	GC20P044355	20.1454	https://www.genecards.org/cgi-bin/carddisp.pl?gene=HNF4A
VEGFB	Vascular Endothelial Growth Factor B	Protein Coding	P49765	56	GC11P064234	20.1387	https://www.genecards.org/cgi-bin/carddisp.pl?gene=VEGFB
PARD3	Par-3 Family Cell Polarity Regulator	Protein Coding	Q8TEW0	54	GC10M036887	20.1121	https://www.genecards.org/cgi-bin/carddisp.pl?gene=PARD3
LIG1	DNA Ligase 1	Protein Coding	P18858	60	GC19M048115	20.1082	https://www.genecards.org/cgi-bin/carddisp.pl?gene=LIG1
MYBPC3	Myosin Binding Protein C3	Protein Coding	Q14896	60	GC11M136236	20.1076	https://www.genecards.org/cgi-bin/carddisp.pl?gene=MYBPC3
OTC	Ornithine Transcarbamylase	Protein Coding	P00480	60	GC0XP038345	20.1061	https://www.genecards.org/cgi-bin/carddisp.pl?gene=OTC
MYLK	Myosin Light Chain Kinase	Protein Coding	Q15746	65	GC03M123610	20.105	https://www.genecards.org/cgi-bin/carddisp.pl?gene=MYLK
POSTN	Periostin	Protein Coding	Q15063	56	GC13M037562	20.092	https://www.genecards.org/cgi-bin/carddisp.pl?gene=POSTN
RHOC	Ras Homolog Family Member C	Protein Coding	P08134	54	GC01M112701	20.0916	https://www.genecards.org/cgi-bin/carddisp.pl?gene=RHOC
PDPK1	3-Phosphoinositide Dependent Protein Kinase 1	Protein Coding	O15530	61	GC16P002537	20.0739	https://www.genecards.org/cgi-bin/carddisp.pl?gene=PDPK1
SQSTM1	Sequestosome 1	Protein Coding	Q13501	62	GC05P179806	20.0628	https://www.genecards.org/cgi-bin/carddisp.pl?gene=SQSTM1
PSCA	Prostate Stem Cell Antigen	Protein Coding	O43653	52	GC08P142670	20.0624	https://www.genecards.org/cgi-bin/carddisp.pl?gene=PSCA
MIF	Macrophage Migration Inhibitory Factor	Protein Coding	P14174	61	GC22P023894	20.0447	https://www.genecards.org/cgi-bin/carddisp.pl?gene=MIF
TOP2B	DNA Topoisomerase II Beta	Protein Coding	Q02880	58	GC03M028261	20.0382	https://www.genecards.org/cgi-bin/carddisp.pl?gene=TOP2B
HSPA9	Heat Shock Protein Family A (Hsp70) Member 9	Protein Coding	P38646	61	GC05M138554	20.0014	https://www.genecards.org/cgi-bin/carddisp.pl?gene=HSPA9
EIF2AK3	Eukaryotic Translation Initiation Factor 2 Alpha Kinase 3	Protein Coding	Q9NZJ5	63	GC02M088556	19.9962	https://www.genecards.org/cgi-bin/carddisp.pl?gene=EIF2AK3
PYHIN1	Pyrin And HIN Domain Family Member 1	Protein Coding	Q6K0P9	49	GC01P173703	19.9798	https://www.genecards.org/cgi-bin/carddisp.pl?gene=PYHIN1
SFRP4	Secreted Frizzled Related Protein 4	Protein Coding	Q6FHJ7	55	GC07M037912	19.9755	https://www.genecards.org/cgi-bin/carddisp.pl?gene=SFRP4
CD86	CD86 Molecule	Protein Coding	P42081	57	GC03P122055	19.9734	https://www.genecards.org/cgi-bin/carddisp.pl?gene=CD86
ITGA2	Integrin Subunit Alpha 2	Protein Coding	P17301	59	GC05P052989	19.9481	https://www.genecards.org/cgi-bin/carddisp.pl?gene=ITGA2
PEBP1	Phosphatidylethanolamine Binding Protein 1	Protein Coding	P30086	59	GC12P118163	19.9423	https://www.genecards.org/cgi-bin/carddisp.pl?gene=PEBP1
TYR	Tyrosinase	Protein Coding	P14679	61	GC11P089177	19.9195	https://www.genecards.org/cgi-bin/carddisp.pl?gene=TYR
EHBP1	EH Domain Binding Protein 1	Protein Coding	Q8NDI1	52	GC02P062673	19.9151	https://www.genecards.org/cgi-bin/carddisp.pl?gene=EHBP1
HSPA1A	Heat Shock Protein Family A (Hsp70) Member 1A	Protein Coding	P0DMV8	60	GC06P173097	19.8693	https://www.genecards.org/cgi-bin/carddisp.pl?gene=HSPA1A
FOSL1	FOS Like 1, AP-1 Transcription Factor Subunit	Protein Coding	P15407	57	GC11M136596	19.8204	https://www.genecards.org/cgi-bin/carddisp.pl?gene=FOSL1
BMPR1B	Bone Morphogenetic Protein Receptor Type 1B	Protein Coding	O00238	61	GC04P094757	19.7593	https://www.genecards.org/cgi-bin/carddisp.pl?gene=BMPR1B
CDH5	Cadherin 5	Protein Coding	P33151	60	GC16P066366	19.7576	https://www.genecards.org/cgi-bin/carddisp.pl?gene=CDH5
PGRMC1	Progesterone Receptor Membrane Component 1	Protein Coding	O00264	57	GC0XP119236	19.756	https://www.genecards.org/cgi-bin/carddisp.pl?gene=PGRMC1
TGIF1	TGFB Induced Factor Homeobox 1	Protein Coding	Q15583	58	GC18P003411	19.7437	https://www.genecards.org/cgi-bin/carddisp.pl?gene=TGIF1
PAX5	Paired Box 5	Protein Coding	Q02548	60	GC09M037122	19.7302	https://www.genecards.org/cgi-bin/carddisp.pl?gene=PAX5
FOXP2	Forkhead Box P2	Protein Coding	O15409	56	GC07P114086	19.7147	https://www.genecards.org/cgi-bin/carddisp.pl?gene=FOXP2
GLA	Galactosidase Alpha	Protein Coding	P06280	63	GC0XM101393	19.7128	https://www.genecards.org/cgi-bin/carddisp.pl?gene=GLA
KLC1	Kinesin Light Chain 1	Protein Coding	Q07866	56	GC14P119269	19.6965	https://www.genecards.org/cgi-bin/carddisp.pl?gene=KLC1
KLK8	Kallikrein Related Peptidase 8	Protein Coding	O60259	54	GC19M050996	19.6953	https://www.genecards.org/cgi-bin/carddisp.pl?gene=KLK8
SOCS3	Suppressor Of Cytokine Signaling 3	Protein Coding	O14543	57	GC17M078356	19.6914	https://www.genecards.org/cgi-bin/carddisp.pl?gene=SOCS3
JUND	JunD Proto-Oncogene, AP-1 Transcription Factor Subunit	Protein Coding	P17535	54	GC19M018279	19.6873	https://www.genecards.org/cgi-bin/carddisp.pl?gene=JUND
CGB5	Chorionic Gonadotropin Subunit Beta 5	Protein Coding	P0DN86	41	GC19P049043	19.668	https://www.genecards.org/cgi-bin/carddisp.pl?gene=CGB5
LHB	Luteinizing Hormone Subunit Beta	Protein Coding	P01229	52	GC19M049015	19.6667	https://www.genecards.org/cgi-bin/carddisp.pl?gene=LHB
SERPINF1	Serpin Family F Member 1	Protein Coding	P36955	58	GC17P143092	19.6456	https://www.genecards.org/cgi-bin/carddisp.pl?gene=SERPINF1
SOD1	Superoxide Dismutase 1	Protein Coding	P00441	66	GC21P031659	19.639	https://www.genecards.org/cgi-bin/carddisp.pl?gene=SOD1
PLAT	Plasminogen Activator, Tissue Type	Protein Coding	P00750	62	GC08M042174	19.6248	https://www.genecards.org/cgi-bin/carddisp.pl?gene=PLAT
IL11	Interleukin 11	Protein Coding	P20809	53	GC19M055364	19.5893	https://www.genecards.org/cgi-bin/carddisp.pl?gene=IL11
BCL2A1	BCL2 Related Protein A1	Protein Coding	Q16548	53	GC15M159415	19.5882	https://www.genecards.org/cgi-bin/carddisp.pl?gene=BCL2A1
FBLN1	Fibulin 1	Protein Coding	P23142	57	GC22P045502	19.5682	https://www.genecards.org/cgi-bin/carddisp.pl?gene=FBLN1
PDK1	Pyruvate Dehydrogenase Kinase 1	Protein Coding	Q15118	60	GC02P172555	19.5256	https://www.genecards.org/cgi-bin/carddisp.pl?gene=PDK1
CXCR3	C-X-C Motif Chemokine Receptor 3	Protein Coding	P49682	58	GC0XM071615	19.5191	https://www.genecards.org/cgi-bin/carddisp.pl?gene=CXCR3
HDAC4	Histone Deacetylase 4	Protein Coding	P56524	65	GC02M239048	19.5175	https://www.genecards.org/cgi-bin/carddisp.pl?gene=HDAC4
CLPP	Caseinolytic Mitochondrial Matrix Peptidase Proteolytic Subunit	Protein Coding	Q16740	58	GC19P142021	19.5158	https://www.genecards.org/cgi-bin/carddisp.pl?gene=CLPP
PLG	Plasminogen	Protein Coding	P00747	63	GC06P160702	19.5122	https://www.genecards.org/cgi-bin/carddisp.pl?gene=PLG
STAG2	STAG2 Cohesin Complex Component	Protein Coding	Q8N3U4	58	GC0XP123960	19.5054	https://www.genecards.org/cgi-bin/carddisp.pl?gene=STAG2
MYL2	Myosin Light Chain 2	Protein Coding	P10916	61	GC12M111940	19.4968	https://www.genecards.org/cgi-bin/carddisp.pl?gene=MYL2
IGFBP4	Insulin Like Growth Factor Binding Protein 4	Protein Coding	P22692	57	GC17P040443	19.4942	https://www.genecards.org/cgi-bin/carddisp.pl?gene=IGFBP4
NKX3-1	NK3 Homeobox 1	Protein Coding	Q99801	53	GC08M023678	19.4819	https://www.genecards.org/cgi-bin/carddisp.pl?gene=NKX3-1
RRM2	Ribonucleotide Reductase Regulatory Subunit M2	Protein Coding	P31350	60	GC02P010524	19.4818	https://www.genecards.org/cgi-bin/carddisp.pl?gene=RRM2
WDR11	WD Repeat Domain 11	Protein Coding	Q9BZH6	50	GC10P120851	19.4589	https://www.genecards.org/cgi-bin/carddisp.pl?gene=WDR11
PBX1	PBX Homeobox 1	Protein Coding	P40424	60	GC01P174206	19.4567	https://www.genecards.org/cgi-bin/carddisp.pl?gene=PBX1
S100A6	S100 Calcium Binding Protein A6	Protein Coding	P06703	54	GC01M166191	19.4326	https://www.genecards.org/cgi-bin/carddisp.pl?gene=S100A6
CASP1	Caspase 1	Protein Coding	P29466	61	GC11M105025	19.4316	https://www.genecards.org/cgi-bin/carddisp.pl?gene=CASP1
KASH5	KASH Domain Containing 5	Protein Coding	Q8N6L0	44	GC19P143297	19.4285	https://www.genecards.org/cgi-bin/carddisp.pl?gene=KASH5
GPI	Glucose-6-Phosphate Isomerase	Protein Coding	P06744	60	GC19P034359	19.409	https://www.genecards.org/cgi-bin/carddisp.pl?gene=GPI
KAT7	Lysine Acetyltransferase 7	Protein Coding	O95251	57	GC17P049788	19.3798	https://www.genecards.org/cgi-bin/carddisp.pl?gene=KAT7
TPX2	TPX2 Microtubule Nucleation Factor	Protein Coding	Q9ULW0	54	GC20P031739	19.3795	https://www.genecards.org/cgi-bin/carddisp.pl?gene=TPX2
AFF2	ALF Transcription Elongation Factor 2	Protein Coding	P51816	54	GC0XP148500	19.3736	https://www.genecards.org/cgi-bin/carddisp.pl?gene=AFF2
USP28	Ubiquitin Specific Peptidase 28	Protein Coding	Q96RU2	52	GC11M113797	19.3529	https://www.genecards.org/cgi-bin/carddisp.pl?gene=USP28
MACF1	Microtubule Actin Crosslinking Factor 1	Protein Coding	O94854	54	GC01P069675	19.3186	https://www.genecards.org/cgi-bin/carddisp.pl?gene=MACF1
PHGDH	Phosphoglycerate Dehydrogenase	Protein Coding	O43175	63	GC01P119692	19.3154	https://www.genecards.org/cgi-bin/carddisp.pl?gene=PHGDH
TACSTD2	Tumor Associated Calcium Signal Transducer 2	Protein Coding	P09758	59	GC01M058575	19.3105	https://www.genecards.org/cgi-bin/carddisp.pl?gene=TACSTD2
S100A4	S100 Calcium Binding Protein A4	Protein Coding	P26447	57	GC01M153543	19.3066	https://www.genecards.org/cgi-bin/carddisp.pl?gene=S100A4
PRKCE	Protein Kinase C Epsilon	Protein Coding	Q02156	61	GC02P045651	19.2947	https://www.genecards.org/cgi-bin/carddisp.pl?gene=PRKCE
MPL	MPL Proto-Oncogene, Thrombopoietin Receptor	Protein Coding	P40238	60	GC01P043337	19.2821	https://www.genecards.org/cgi-bin/carddisp.pl?gene=MPL
GRPR	Gastrin Releasing Peptide Receptor	Protein Coding	P30550	57	GC0XP016124	19.2755	https://www.genecards.org/cgi-bin/carddisp.pl?gene=GRPR
FEN1	Flap Structure-Specific Endonuclease 1	Protein Coding	P39748	59	GC11P103026	19.275	https://www.genecards.org/cgi-bin/carddisp.pl?gene=FEN1
HLA-B	Major Histocompatibility Complex, Class I, B	Protein Coding	P01889	59	GC06M103303	19.2366	https://www.genecards.org/cgi-bin/carddisp.pl?gene=HLA-B
HAVCR2	Hepatitis A Virus Cellular Receptor 2	Protein Coding	Q8TDQ0	59	GC05M157063	19.2171	https://www.genecards.org/cgi-bin/carddisp.pl?gene=HAVCR2
NES	Nestin	Protein Coding	P48681	53	GC01M156668	19.2111	https://www.genecards.org/cgi-bin/carddisp.pl?gene=NES
DLL1	Delta Like Canonical Notch Ligand 1	Protein Coding	O00548	57	GC06M170282	19.2064	https://www.genecards.org/cgi-bin/carddisp.pl?gene=DLL1
CBFB	Core-Binding Factor Subunit Beta	Protein Coding	Q13951	60	GC16P113955	19.2051	https://www.genecards.org/cgi-bin/carddisp.pl?gene=CBFB
IL6ST	Interleukin 6 Cytokine Family Signal Transducer	Protein Coding	P40189	63	GC05M055935	19.1996	https://www.genecards.org/cgi-bin/carddisp.pl?gene=IL6ST
LGALS3BP	Galectin 3 Binding Protein	Protein Coding	Q08380	54	GC17M078971	19.1968	https://www.genecards.org/cgi-bin/carddisp.pl?gene=LGALS3BP
BRD4	Bromodomain Containing 4	Protein Coding	O60885	60	GC19M104518	19.1752	https://www.genecards.org/cgi-bin/carddisp.pl?gene=BRD4
POLN	DNA Polymerase Nu	Protein Coding	Q7Z5Q5	47	GC04M006028	19.1678	https://www.genecards.org/cgi-bin/carddisp.pl?gene=POLN
ZP3	Zona Pellucida Glycoprotein 3	Protein Coding	P21754	54	GC07P093071	19.1635	https://www.genecards.org/cgi-bin/carddisp.pl?gene=ZP3
CD46	CD46 Molecule	Protein Coding	P15529	60	GC01P207752	19.1475	https://www.genecards.org/cgi-bin/carddisp.pl?gene=CD46
PDGFRL	Platelet Derived Growth Factor Receptor Like	Protein Coding	Q15198	53	GC08P017576	19.1382	https://www.genecards.org/cgi-bin/carddisp.pl?gene=PDGFRL
THBS4	Thrombospondin 4	Protein Coding	P35443	55	GC05P079991	19.1268	https://www.genecards.org/cgi-bin/carddisp.pl?gene=THBS4
IGF2BP3	Insulin Like Growth Factor 2 MRNA Binding Protein 3	Protein Coding	O00425	54	GC07M023788	19.113	https://www.genecards.org/cgi-bin/carddisp.pl?gene=IGF2BP3
ING1	Inhibitor Of Growth Family Member 1	Protein Coding	Q9UK53	56	GC13P110712	19.0884	https://www.genecards.org/cgi-bin/carddisp.pl?gene=ING1
IL1R1	Interleukin 1 Receptor Type 1	Protein Coding	P14778	60	GC02P102136	19.0845	https://www.genecards.org/cgi-bin/carddisp.pl?gene=IL1R1
MYH7	Myosin Heavy Chain 7	Protein Coding	P12883	60	GC14M023412	19.0772	https://www.genecards.org/cgi-bin/carddisp.pl?gene=MYH7
CDC25B	Cell Division Cycle 25B	Protein Coding	P30305	60	GC20P010252	19.0714	https://www.genecards.org/cgi-bin/carddisp.pl?gene=CDC25B
RMI1	RecQ Mediated Genome Instability 1	Protein Coding	Q9H9A7	51	GC09P083980	19.0639	https://www.genecards.org/cgi-bin/carddisp.pl?gene=RMI1
IQGAP1	IQ Motif Containing GTPase Activating Protein 1	Protein Coding	P46940	56	GC15P090388	19.0411	https://www.genecards.org/cgi-bin/carddisp.pl?gene=IQGAP1
CDK7	Cyclin Dependent Kinase 7	Protein Coding	P50613	59	GC05P081005	19.0366	https://www.genecards.org/cgi-bin/carddisp.pl?gene=CDK7
BIRC2	Baculoviral IAP Repeat Containing 2	Protein Coding	Q13490	61	GC11P102347	19.0362	https://www.genecards.org/cgi-bin/carddisp.pl?gene=BIRC2
S100A2	S100 Calcium Binding Protein A2	Protein Coding	P29034	54	GC01M153561	19.0344	https://www.genecards.org/cgi-bin/carddisp.pl?gene=S100A2
SUZ12	SUZ12 Polycomb Repressive Complex 2 Subunit	Protein Coding	Q15022	55	GC17P031937	19.0286	https://www.genecards.org/cgi-bin/carddisp.pl?gene=SUZ12
TNNI3	Troponin I3, Cardiac Type	Protein Coding	P19429	61	GC19M055151	19.0256	https://www.genecards.org/cgi-bin/carddisp.pl?gene=TNNI3
ROBO1	Roundabout Guidance Receptor 1	Protein Coding	Q9Y6N7	57	GC03M078597	19.0105	https://www.genecards.org/cgi-bin/carddisp.pl?gene=ROBO1
LZTS1	Leucine Zipper Tumor Suppressor 1	Protein Coding	Q9Y250	50	GC08M020246	19.0101	https://www.genecards.org/cgi-bin/carddisp.pl?gene=LZTS1
CHAC1	ChaC Glutathione Specific Gamma-Glutamylcyclotransferase 1	Protein Coding	Q9BUX1	49	GC15P040952	18.994	https://www.genecards.org/cgi-bin/carddisp.pl?gene=CHAC1
CHI3L1	Chitinase 3 Like 1	Protein Coding	P36222	59	GC01M203148	18.988	https://www.genecards.org/cgi-bin/carddisp.pl?gene=CHI3L1
AMER1	APC Membrane Recruitment Protein 1	Protein Coding	Q5JTC6	49	GC0XM064185	18.9806	https://www.genecards.org/cgi-bin/carddisp.pl?gene=AMER1
BAG1	BAG Cochaperone 1	Protein Coding	Q99933	56	GC09M033245	18.9752	https://www.genecards.org/cgi-bin/carddisp.pl?gene=BAG1
MAGI2	Membrane Associated Guanylate Kinase, WW And PDZ Domain Containing 2	Protein Coding	Q86UL8	54	GC07M078017	18.9558	https://www.genecards.org/cgi-bin/carddisp.pl?gene=MAGI2
NRIP1	Nuclear Receptor Interacting Protein 1	Protein Coding	P48552	57	GC21M014961	18.9511	https://www.genecards.org/cgi-bin/carddisp.pl?gene=NRIP1
FGF10	Fibroblast Growth Factor 10	Protein Coding	O15520	60	GC05M045146	18.917	https://www.genecards.org/cgi-bin/carddisp.pl?gene=FGF10
CCNE2	Cyclin E2	Protein Coding	O96020	54	GC08M094879	18.9081	https://www.genecards.org/cgi-bin/carddisp.pl?gene=CCNE2
USP48	Ubiquitin Specific Peptidase 48	Protein Coding	Q86UV5	52	GC01M021678	18.9011	https://www.genecards.org/cgi-bin/carddisp.pl?gene=USP48
SFN	Stratifin	Protein Coding	P31947	57	GC01P069098	18.8985	https://www.genecards.org/cgi-bin/carddisp.pl?gene=SFN
FST	Follistatin	Protein Coding	P19883	61	GC05P053480	18.8925	https://www.genecards.org/cgi-bin/carddisp.pl?gene=FST
TIAM1	TIAM Rac1 Associated GEF 1	Protein Coding	Q13009	58	GC21M031118	18.8647	https://www.genecards.org/cgi-bin/carddisp.pl?gene=TIAM1
F2R	Coagulation Factor II Thrombin Receptor	Protein Coding	P25116	59	GC05P076716	18.8498	https://www.genecards.org/cgi-bin/carddisp.pl?gene=F2R
F2	Coagulation Factor II, Thrombin	Protein Coding	P00734	63	GC11P048666	18.838	https://www.genecards.org/cgi-bin/carddisp.pl?gene=F2
EPHA5	EPH Receptor A5	Protein Coding	P54756	57	GC04M065319	18.8231	https://www.genecards.org/cgi-bin/carddisp.pl?gene=EPHA5
MAP3K8	Mitogen-Activated Protein Kinase Kinase Kinase 8	Protein Coding	P41279	59	GC10P031129	18.8173	https://www.genecards.org/cgi-bin/carddisp.pl?gene=MAP3K8
FOLH1	Folate Hydrolase 1	Protein Coding	Q04609	60	GC11M136261	18.8144	https://www.genecards.org/cgi-bin/carddisp.pl?gene=FOLH1
GATA6	GATA Binding Protein 6	Protein Coding	Q92908	60	GC18P022169	18.7854	https://www.genecards.org/cgi-bin/carddisp.pl?gene=GATA6
CASP2	Caspase 2	Protein Coding	P42575	61	GC07P163520	18.7822	https://www.genecards.org/cgi-bin/carddisp.pl?gene=CASP2
MAPT	Microtubule Associated Protein Tau	Protein Coding	P10636	63	GC17P045894	18.778	https://www.genecards.org/cgi-bin/carddisp.pl?gene=MAPT
CTSL	Cathepsin L	Protein Coding	P07711	60	GC09P087725	18.765	https://www.genecards.org/cgi-bin/carddisp.pl?gene=CTSL
PMM2	Phosphomannomutase 2	Protein Coding	O15305	59	GC16P008788	18.7585	https://www.genecards.org/cgi-bin/carddisp.pl?gene=PMM2
TK1	Thymidine Kinase 1	Protein Coding	P04183	57	GC17M094365	18.7318	https://www.genecards.org/cgi-bin/carddisp.pl?gene=TK1
HAS2	Hyaluronan Synthase 2	Protein Coding	Q92819	55	GC08M121612	18.7299	https://www.genecards.org/cgi-bin/carddisp.pl?gene=HAS2
PRSS8	Serine Protease 8	Protein Coding	Q16651	57	GC16M048828	18.7254	https://www.genecards.org/cgi-bin/carddisp.pl?gene=PRSS8
ERAL1	Era Like 12S Mitochondrial RRNA Chaperone 1	Protein Coding	O75616	50	GC17P143931	18.6847	https://www.genecards.org/cgi-bin/carddisp.pl?gene=ERAL1
SPDEF	SAM Pointed Domain Containing ETS Transcription Factor	Protein Coding	O95238	50	GC06M103460	18.678	https://www.genecards.org/cgi-bin/carddisp.pl?gene=SPDEF
ATF3	Activating Transcription Factor 3	Protein Coding	P18847	57	GC01P212565	18.6659	https://www.genecards.org/cgi-bin/carddisp.pl?gene=ATF3
THY1	Thy-1 Cell Surface Antigen	Protein Coding	P04216	56	GC11M137472	18.6548	https://www.genecards.org/cgi-bin/carddisp.pl?gene=THY1
NRP2	Neuropilin 2	Protein Coding	O60462	57	GC02P205681	18.6528	https://www.genecards.org/cgi-bin/carddisp.pl?gene=NRP2
PRDM2	PR/SET Domain 2	Protein Coding	Q13029	52	GC01P013700	18.6499	https://www.genecards.org/cgi-bin/carddisp.pl?gene=PRDM2
RPSA	Ribosomal Protein SA	Protein Coding	P08865	59	GC03P039406	18.6476	https://www.genecards.org/cgi-bin/carddisp.pl?gene=RPSA
BRDT	Bromodomain Testis Associated	Protein Coding	Q58F21	57	GC01P091949	18.6428	https://www.genecards.org/cgi-bin/carddisp.pl?gene=BRDT
HMGCR	3-Hydroxy-3-Methylglutaryl-CoA Reductase	Protein Coding	P04035	61	GC05P075336	18.6415	https://www.genecards.org/cgi-bin/carddisp.pl?gene=HMGCR
TNFSF11	TNF Superfamily Member 11	Protein Coding	O14788	62	GC13P042562	18.6384	https://www.genecards.org/cgi-bin/carddisp.pl?gene=TNFSF11
ESRRB	Estrogen Related Receptor Beta	Protein Coding	O95718	61	GC14P076310	18.638	https://www.genecards.org/cgi-bin/carddisp.pl?gene=ESRRB
MTR	5-Methyltetrahydrofolate-Homocysteine Methyltransferase	Protein Coding	Q99707	61	GC01P236795	18.6279	https://www.genecards.org/cgi-bin/carddisp.pl?gene=MTR
PIP	Prolactin Induced Protein	Protein Coding	P12273	50	GC07P143132	18.6263	https://www.genecards.org/cgi-bin/carddisp.pl?gene=PIP
GRN	Granulin Precursor	Protein Coding	P28799	61	GC17P044345	18.6094	https://www.genecards.org/cgi-bin/carddisp.pl?gene=GRN
EREG	Epiregulin	Protein Coding	O14944	53	GC04P074366	18.6022	https://www.genecards.org/cgi-bin/carddisp.pl?gene=EREG
CXCR2	C-X-C Motif Chemokine Receptor 2	Protein Coding	P25025	63	GC02P218125	18.5985	https://www.genecards.org/cgi-bin/carddisp.pl?gene=CXCR2
SRGAP1	SLIT-ROBO Rho GTPase Activating Protein 1	Protein Coding	Q7Z6B7	55	GC12P070103	18.5973	https://www.genecards.org/cgi-bin/carddisp.pl?gene=SRGAP1
TNFRSF10D	TNF Receptor Superfamily Member 10d	Protein Coding	Q9UBN6	53	GC08M023135	18.5958	https://www.genecards.org/cgi-bin/carddisp.pl?gene=TNFRSF10D
KDM1A	Lysine Demethylase 1A	Protein Coding	O60341	61	GC01P023019	18.5957	https://www.genecards.org/cgi-bin/carddisp.pl?gene=KDM1A
IL13RA2	Interleukin 13 Receptor Subunit Alpha 2	Protein Coding	Q14627	50	GC0XM115003	18.5847	https://www.genecards.org/cgi-bin/carddisp.pl?gene=IL13RA2
HDAC2	Histone Deacetylase 2	Protein Coding	Q92769	66	GC06M113933	18.5691	https://www.genecards.org/cgi-bin/carddisp.pl?gene=HDAC2
BCR	BCR Activator Of RhoGEF And GTPase	Protein Coding	P11274	65	GC22P023179	18.5563	https://www.genecards.org/cgi-bin/carddisp.pl?gene=BCR
BMPR2	Bone Morphogenetic Protein Receptor Type 2	Protein Coding	Q13873	64	GC02P202376	18.5522	https://www.genecards.org/cgi-bin/carddisp.pl?gene=BMPR2
CLPB	ClpB Family Mitochondrial Disaggregase	Protein Coding	Q9H078	56	GC11M136787	18.5395	https://www.genecards.org/cgi-bin/carddisp.pl?gene=CLPB
PRSS21	Serine Protease 21	Protein Coding	Q9Y6M0	52	GC16P112312	18.5364	https://www.genecards.org/cgi-bin/carddisp.pl?gene=PRSS21
ACVR2A	Activin A Receptor Type 2A	Protein Coding	P27037	59	GC02P147844	18.5264	https://www.genecards.org/cgi-bin/carddisp.pl?gene=ACVR2A
CDC20	Cell Division Cycle 20	Protein Coding	Q12834	57	GC01P043358	18.5172	https://www.genecards.org/cgi-bin/carddisp.pl?gene=CDC20
RHOB	Ras Homolog Family Member B	Protein Coding	P62745	57	GC02P020447	18.4969	https://www.genecards.org/cgi-bin/carddisp.pl?gene=RHOB
CD247	CD247 Molecule	Protein Coding	P20963	62	GC01M167399	18.4959	https://www.genecards.org/cgi-bin/carddisp.pl?gene=CD247
CLDN7	Claudin 7	Protein Coding	O95471	53	GC17M007259	18.4792	https://www.genecards.org/cgi-bin/carddisp.pl?gene=CLDN7
HROB	Homologous Recombination Factor With OB-Fold	Protein Coding	Q8N3J3	42	GC17P144489	18.4683	https://www.genecards.org/cgi-bin/carddisp.pl?gene=HROB
GRM8	Glutamate Metabotropic Receptor 8	Protein Coding	O00222	59	GC07M126438	18.4659	https://www.genecards.org/cgi-bin/carddisp.pl?gene=GRM8
MUC17	Mucin 17, Cell Surface Associated	Protein Coding	Q685J3	49	GC07P101020	18.4635	https://www.genecards.org/cgi-bin/carddisp.pl?gene=MUC17
IKBKB	Inhibitor Of Nuclear Factor Kappa B Kinase Subunit Beta	Protein Coding	O14920	67	GC08P042271	18.4629	https://www.genecards.org/cgi-bin/carddisp.pl?gene=IKBKB
PPP2R5C	Protein Phosphatase 2 Regulatory Subunit B'Gamma	Protein Coding	Q13362	54	GC14P120313	18.4128	https://www.genecards.org/cgi-bin/carddisp.pl?gene=PPP2R5C
DNTT	DNA Nucleotidylexotransferase	Protein Coding	P04053	54	GC10P096304	18.412	https://www.genecards.org/cgi-bin/carddisp.pl?gene=DNTT
POLR1C	RNA Polymerase I And III Subunit C	Protein Coding	O15160	56	GC06P173260	18.4118	https://www.genecards.org/cgi-bin/carddisp.pl?gene=POLR1C
HELLS	Helicase, Lymphoid Specific	Protein Coding	Q9NRZ9	58	GC10P120190	18.4084	https://www.genecards.org/cgi-bin/carddisp.pl?gene=HELLS
KLF5	KLF Transcription Factor 5	Protein Coding	Q13887	58	GC13P073054	18.3958	https://www.genecards.org/cgi-bin/carddisp.pl?gene=KLF5
ZSWIM7	Zinc Finger SWIM-Type Containing 7	Protein Coding	Q19AV6	42	GC17M092605	18.3859	https://www.genecards.org/cgi-bin/carddisp.pl?gene=ZSWIM7
PDPN	Podoplanin	Protein Coding	Q86YL7	54	GC01P013583	18.3853	https://www.genecards.org/cgi-bin/carddisp.pl?gene=PDPN
TNFRSF10C	TNF Receptor Superfamily Member 10c	Protein Coding	O14798	53	GC08P023102	18.3766	https://www.genecards.org/cgi-bin/carddisp.pl?gene=TNFRSF10C
DDX41	DEAD-Box Helicase 41	Protein Coding	Q9UJV9	56	GC05M177511	18.3588	https://www.genecards.org/cgi-bin/carddisp.pl?gene=DDX41
CLEC3B	C-Type Lectin Domain Family 3 Member B	Protein Coding	P05452	53	GC03P063032	18.3515	https://www.genecards.org/cgi-bin/carddisp.pl?gene=CLEC3B
ZP4	Zona Pellucida Glycoprotein 4	Protein Coding	Q12836	45	GC01M237877	18.3446	https://www.genecards.org/cgi-bin/carddisp.pl?gene=ZP4
ACVR1	Activin A Receptor Type 1	Protein Coding	Q04771	64	GC02M157736	18.3378	https://www.genecards.org/cgi-bin/carddisp.pl?gene=ACVR1
DCN	Decorin	Protein Coding	P07585	60	GC12M091140	18.3359	https://www.genecards.org/cgi-bin/carddisp.pl?gene=DCN
REC8	REC8 Meiotic Recombination Protein	Protein Coding	O95072	48	GC14P024171	18.32	https://www.genecards.org/cgi-bin/carddisp.pl?gene=REC8
SPINT2	Serine Peptidase Inhibitor, Kunitz Type 2	Protein Coding	O43291	55	GC19P038244	18.3118	https://www.genecards.org/cgi-bin/carddisp.pl?gene=SPINT2
NCOA4	Nuclear Receptor Coactivator 4	Protein Coding	Q13772	51	GC10M046005	18.306	https://www.genecards.org/cgi-bin/carddisp.pl?gene=NCOA4
HPN	Hepsin	Protein Coding	P05981	56	GC19P035040	18.3003	https://www.genecards.org/cgi-bin/carddisp.pl?gene=HPN
CD55	CD55 Molecule (Cromer Blood Group)	Protein Coding	P08174	62	GC01P207321	18.2989	https://www.genecards.org/cgi-bin/carddisp.pl?gene=CD55
HK2	Hexokinase 2	Protein Coding	P52789	59	GC02P075366	18.2941	https://www.genecards.org/cgi-bin/carddisp.pl?gene=HK2
RTEL1	Regulator Of Telomere Elongation Helicase 1	Protein Coding	Q9NZ71	54	GC20P068672	18.292	https://www.genecards.org/cgi-bin/carddisp.pl?gene=RTEL1
KLK5	Kallikrein Related Peptidase 5	Protein Coding	Q9Y337	53	GC19M050943	18.2738	https://www.genecards.org/cgi-bin/carddisp.pl?gene=KLK5
ELK1	ETS Transcription Factor ELK1	Protein Coding	P19419	57	GC0XM047635	18.2733	https://www.genecards.org/cgi-bin/carddisp.pl?gene=ELK1
PTPRC	Protein Tyrosine Phosphatase Receptor Type C	Protein Coding	P08575	65	GC01P198607	18.2695	https://www.genecards.org/cgi-bin/carddisp.pl?gene=PTPRC
ADRM1	ADRM1 26S Proteasome Ubiquitin Receptor	Protein Coding	Q16186	54	GC20P062302	18.2687	https://www.genecards.org/cgi-bin/carddisp.pl?gene=ADRM1
EPOR	Erythropoietin Receptor	Protein Coding	P19235	61	GC19M011377	18.2671	https://www.genecards.org/cgi-bin/carddisp.pl?gene=EPOR
NDUFA13	NADH:Ubiquinone Oxidoreductase Subunit A13	Protein Coding	Q9P0J0	56	GC19P019515	18.2563	https://www.genecards.org/cgi-bin/carddisp.pl?gene=NDUFA13
LRP1	LDL Receptor Related Protein 1	Protein Coding	Q07954	61	GC12P057128	18.2562	https://www.genecards.org/cgi-bin/carddisp.pl?gene=LRP1
FBXO11	F-Box Protein 11	Protein Coding	Q86XK2	54	GC02M047789	18.2213	https://www.genecards.org/cgi-bin/carddisp.pl?gene=FBXO11
MTDH	Metadherin	Protein Coding	Q86UE4	52	GC08P097644	18.2109	https://www.genecards.org/cgi-bin/carddisp.pl?gene=MTDH
NNMT	Nicotinamide N-Methyltransferase	Protein Coding	P40261	57	GC11P114257	18.2091	https://www.genecards.org/cgi-bin/carddisp.pl?gene=NNMT
SOX4	SRY-Box Transcription Factor 4	Protein Coding	Q06945	56	GC06P021593	18.203	https://www.genecards.org/cgi-bin/carddisp.pl?gene=SOX4
RRM1	Ribonucleotide Reductase Catalytic Subunit M1	Protein Coding	P23921	63	GC11P015892	18.194	https://www.genecards.org/cgi-bin/carddisp.pl?gene=RRM1
POLQ	DNA Polymerase Theta	Protein Coding	O75417	54	GC03M121431	18.1932	https://www.genecards.org/cgi-bin/carddisp.pl?gene=POLQ
TRAF3	TNF Receptor Associated Factor 3	Protein Coding	Q13114	59	GC14P119262	18.1744	https://www.genecards.org/cgi-bin/carddisp.pl?gene=TRAF3
EIF2B3	Eukaryotic Translation Initiation Factor 2B Subunit Gamma	Protein Coding	Q9NR50	54	GC01M044850	18.1721	https://www.genecards.org/cgi-bin/carddisp.pl?gene=EIF2B3
NCL	Nucleolin	Protein Coding	P19338	57	GC02M231453	18.1714	https://www.genecards.org/cgi-bin/carddisp.pl?gene=NCL
RLIM	Ring Finger Protein, LIM Domain Interacting	Protein Coding	Q9NVW2	50	GC0XM074830	18.1629	https://www.genecards.org/cgi-bin/carddisp.pl?gene=RLIM
PARP2	Poly(ADP-Ribose) Polymerase 2	Protein Coding	Q9UGN5	57	GC14P020343	18.1411	https://www.genecards.org/cgi-bin/carddisp.pl?gene=PARP2
LRRC41	Leucine Rich Repeat Containing 41	Protein Coding	Q15345	42	GC01M046261	18.1401	https://www.genecards.org/cgi-bin/carddisp.pl?gene=LRRC41
KLK4	Kallikrein Related Peptidase 4	Protein Coding	Q9Y5K2	56	GC19M105360	18.1396	https://www.genecards.org/cgi-bin/carddisp.pl?gene=KLK4
TRAF5	TNF Receptor Associated Factor 5	Protein Coding	O00463	54	GC01P211326	18.139	https://www.genecards.org/cgi-bin/carddisp.pl?gene=TRAF5
PPP2CA	Protein Phosphatase 2 Catalytic Subunit Alpha	Protein Coding	P67775	64	GC05M134194	18.1319	https://www.genecards.org/cgi-bin/carddisp.pl?gene=PPP2CA
HSF2BP	Heat Shock Transcription Factor 2 Binding Protein	Protein Coding	O75031	46	GC21M043453	18.1304	https://www.genecards.org/cgi-bin/carddisp.pl?gene=HSF2BP
MSN	Moesin	Protein Coding	P26038	60	GC0XP065588	18.1278	https://www.genecards.org/cgi-bin/carddisp.pl?gene=MSN
MYL3	Myosin Light Chain 3	Protein Coding	P08590	59	GC03M046836	18.1244	https://www.genecards.org/cgi-bin/carddisp.pl?gene=MYL3
PTH	Parathyroid Hormone	Protein Coding	P01270	58	GC11M013492	18.1116	https://www.genecards.org/cgi-bin/carddisp.pl?gene=PTH
SELE	Selectin E	Protein Coding	P16581	57	GC01M169722	18.0938	https://www.genecards.org/cgi-bin/carddisp.pl?gene=SELE
STC1	Stanniocalcin 1	Protein Coding	P52823	53	GC08M023841	18.071	https://www.genecards.org/cgi-bin/carddisp.pl?gene=STC1
CXADR	CXADR Ig-Like Cell Adhesion Molecule	Protein Coding	P78310	57	GC21P017513	18.0652	https://www.genecards.org/cgi-bin/carddisp.pl?gene=CXADR
DAZL	Deleted In Azoospermia Like	Protein Coding	Q92904	52	GC03M016586	18.0642	https://www.genecards.org/cgi-bin/carddisp.pl?gene=DAZL
NCOR2	Nuclear Receptor Corepressor 2	Protein Coding	Q9Y618	56	GC12M124324	18.0623	https://www.genecards.org/cgi-bin/carddisp.pl?gene=NCOR2
CACNA1S	Calcium Voltage-Gated Channel Subunit Alpha1 S	Protein Coding	Q13698	62	GC01M201008	18.0597	https://www.genecards.org/cgi-bin/carddisp.pl?gene=CACNA1S
TJP1	Tight Junction Protein 1	Protein Coding	Q07157	58	GC15M029699	18.0552	https://www.genecards.org/cgi-bin/carddisp.pl?gene=TJP1
PC	Pyruvate Carboxylase	Protein Coding	P11498	60	GC11M066848	18.0392	https://www.genecards.org/cgi-bin/carddisp.pl?gene=PC
NGF	Nerve Growth Factor	Protein Coding	P01138	64	GC01M115285	18.0202	https://www.genecards.org/cgi-bin/carddisp.pl?gene=NGF
RUNX1T1	RUNX1 Partner Transcriptional Co-Repressor 1	Protein Coding	Q06455	53	GC08M091954	18.0165	https://www.genecards.org/cgi-bin/carddisp.pl?gene=RUNX1T1
RARS1	Arginyl-TRNA Synthetase 1	Protein Coding	P54136	57	GC05P168487	18.0044	https://www.genecards.org/cgi-bin/carddisp.pl?gene=RARS1
ITIH5	Inter-Alpha-Trypsin Inhibitor Heavy Chain 5	Protein Coding	Q86UX2	51	GC10M007559	18.003	https://www.genecards.org/cgi-bin/carddisp.pl?gene=ITIH5
HP	Haptoglobin	Protein Coding	P00738	59	GC16P114216	17.9878	https://www.genecards.org/cgi-bin/carddisp.pl?gene=HP
NFATC1	Nuclear Factor Of Activated T Cells 1	Protein Coding	O95644	61	GC18P079395	17.9802	https://www.genecards.org/cgi-bin/carddisp.pl?gene=NFATC1
TCF3	Transcription Factor 3	Protein Coding	P15923	59	GC19M001609	17.9772	https://www.genecards.org/cgi-bin/carddisp.pl?gene=TCF3
HSD3B1	Hydroxy-Delta-5-Steroid Dehydrogenase, 3 Beta- And Steroid Delta-Isomerase 1	Protein Coding	P14060	56	GC01P119507	17.9651	https://www.genecards.org/cgi-bin/carddisp.pl?gene=HSD3B1
CD70	CD70 Molecule	Protein Coding	P32970	56	GC19M104195	17.964	https://www.genecards.org/cgi-bin/carddisp.pl?gene=CD70
LCK	LCK Proto-Oncogene, Src Family Tyrosine Kinase	Protein Coding	P06239	65	GC01P032251	17.9491	https://www.genecards.org/cgi-bin/carddisp.pl?gene=LCK
LPAR1	Lysophosphatidic Acid Receptor 1	Protein Coding	Q92633	60	GC09M110873	17.9458	https://www.genecards.org/cgi-bin/carddisp.pl?gene=LPAR1
NDRG1	N-Myc Downstream Regulated 1	Protein Coding	Q92597	57	GC08M133237	17.9358	https://www.genecards.org/cgi-bin/carddisp.pl?gene=NDRG1
CALCA	Calcitonin Related Polypeptide Alpha	Protein Coding	P06881	57	GC11M014966	17.8447	https://www.genecards.org/cgi-bin/carddisp.pl?gene=CALCA
TNFAIP3	TNF Alpha Induced Protein 3	Protein Coding	P21580	62	GC06P137866	17.8155	https://www.genecards.org/cgi-bin/carddisp.pl?gene=TNFAIP3
PDCD4	Programmed Cell Death 4	Protein Coding	Q53EL6	55	GC10P110871	17.8111	https://www.genecards.org/cgi-bin/carddisp.pl?gene=PDCD4
ING4	Inhibitor Of Growth Family Member 4	Protein Coding	Q9UNL4	52	GC12M006650	17.811	https://www.genecards.org/cgi-bin/carddisp.pl?gene=ING4
KRT5	Keratin 5	Protein Coding	P13647	59	GC12M052514	17.7844	https://www.genecards.org/cgi-bin/carddisp.pl?gene=KRT5
NCOA2	Nuclear Receptor Coactivator 2	Protein Coding	Q15596	57	GC08M070109	17.774	https://www.genecards.org/cgi-bin/carddisp.pl?gene=NCOA2
COPS5	COP9 Signalosome Subunit 5	Protein Coding	Q92905	54	GC08M067043	17.7697	https://www.genecards.org/cgi-bin/carddisp.pl?gene=COPS5
GLS	Glutaminase	Protein Coding	O94925	62	GC02P190880	17.7671	https://www.genecards.org/cgi-bin/carddisp.pl?gene=GLS
PEX6	Peroxisomal Biogenesis Factor 6	Protein Coding	Q13608	53	GC06M042963	17.7617	https://www.genecards.org/cgi-bin/carddisp.pl?gene=PEX6
GAST	Gastrin	Protein Coding	P01350	53	GC17P041712	17.7524	https://www.genecards.org/cgi-bin/carddisp.pl?gene=GAST
AGK	Acylglycerol Kinase	Protein Coding	Q53H12	53	GC07P141551	17.7468	https://www.genecards.org/cgi-bin/carddisp.pl?gene=AGK
RBL2	RB Transcriptional Corepressor Like 2	Protein Coding	Q08999	57	GC16P053433	17.7343	https://www.genecards.org/cgi-bin/carddisp.pl?gene=RBL2
CD59	CD59 Molecule (CD59 Blood Group)	Protein Coding	P13987	59	GC11M033733	17.731	https://www.genecards.org/cgi-bin/carddisp.pl?gene=CD59
GPC6	Glypican 6	Protein Coding	Q9Y625	56	GC13P093218	17.7191	https://www.genecards.org/cgi-bin/carddisp.pl?gene=GPC6
ARNT	Aryl Hydrocarbon Receptor Nuclear Translocator	Protein Coding	P27540	58	GC01M150809	17.7129	https://www.genecards.org/cgi-bin/carddisp.pl?gene=ARNT
ATG13	Autophagy Related 13	Protein Coding	O75143	53	GC11P048664	17.6663	https://www.genecards.org/cgi-bin/carddisp.pl?gene=ATG13
RSPO2	R-Spondin 2	Protein Coding	Q6UXX9	55	GC08M107899	17.6388	https://www.genecards.org/cgi-bin/carddisp.pl?gene=RSPO2
CDC27	Cell Division Cycle 27	Protein Coding	P30260	54	GC17M047117	17.5997	https://www.genecards.org/cgi-bin/carddisp.pl?gene=CDC27
LATS1	Large Tumor Suppressor Kinase 1	Protein Coding	O95835	57	GC06M149658	17.5937	https://www.genecards.org/cgi-bin/carddisp.pl?gene=LATS1
TNFRSF1B	TNF Receptor Superfamily Member 1B	Protein Coding	P20333	61	GC01P068258	17.5934	https://www.genecards.org/cgi-bin/carddisp.pl?gene=TNFRSF1B
PTPN1	Protein Tyrosine Phosphatase Non-Receptor Type 1	Protein Coding	P18031	63	GC20P050510	17.5929	https://www.genecards.org/cgi-bin/carddisp.pl?gene=PTPN1
LPAR3	Lysophosphatidic Acid Receptor 3	Protein Coding	Q9UBY5	56	GC01M084811	17.5756	https://www.genecards.org/cgi-bin/carddisp.pl?gene=LPAR3
CEBPB	CCAAT Enhancer Binding Protein Beta	Protein Coding	P17676	58	GC20P050190	17.569	https://www.genecards.org/cgi-bin/carddisp.pl?gene=CEBPB
STAT6	Signal Transducer And Activator Of Transcription 6	Protein Coding	P42226	64	GC12M057095	17.564	https://www.genecards.org/cgi-bin/carddisp.pl?gene=STAT6
RPS6	Ribosomal Protein S6	Protein Coding	P62753	57	GC09M019375	17.5388	https://www.genecards.org/cgi-bin/carddisp.pl?gene=RPS6
SPEN	Spen Family Transcriptional Repressor	Protein Coding	Q96T58	53	GC01P068446	17.5369	https://www.genecards.org/cgi-bin/carddisp.pl?gene=SPEN
HNRNPK	Heterogeneous Nuclear Ribonucleoprotein K	Protein Coding	P61978	59	GC09M119624	17.5266	https://www.genecards.org/cgi-bin/carddisp.pl?gene=HNRNPK
DKC1	Dyskerin Pseudouridine Synthase 1	Protein Coding	O60832	60	GC0XP154762	17.5086	https://www.genecards.org/cgi-bin/carddisp.pl?gene=DKC1
S100A8	S100 Calcium Binding Protein A8	Protein Coding	P05109	54	GC01M166177	17.5032	https://www.genecards.org/cgi-bin/carddisp.pl?gene=S100A8
CADM1	Cell Adhesion Molecule 1	Protein Coding	Q9BY67	57	GC11M115169	17.4935	https://www.genecards.org/cgi-bin/carddisp.pl?gene=CADM1
INHBB	Inhibin Subunit Beta B	Protein Coding	P09529	53	GC02P151230	17.4885	https://www.genecards.org/cgi-bin/carddisp.pl?gene=INHBB
COL1A1	Collagen Type I Alpha 1 Chain	Protein Coding	P02452	63	GC17M093791	17.4805	https://www.genecards.org/cgi-bin/carddisp.pl?gene=COL1A1
MYCL	MYCL Proto-Oncogene, BHLH Transcription Factor	Protein Coding	P12524	52	GC01M039895	17.4759	https://www.genecards.org/cgi-bin/carddisp.pl?gene=MYCL
TFAM	Transcription Factor A, Mitochondrial	Protein Coding	Q00059	57	GC10P058385	17.4746	https://www.genecards.org/cgi-bin/carddisp.pl?gene=TFAM
HERC2	HECT And RLD Domain Containing E3 Ubiquitin Protein Ligase 2	Protein Coding	O95714	57	GC15M028111	17.472	https://www.genecards.org/cgi-bin/carddisp.pl?gene=HERC2
MMP13	Matrix Metallopeptidase 13	Protein Coding	P45452	63	GC11M102942	17.4716	https://www.genecards.org/cgi-bin/carddisp.pl?gene=MMP13
IL4R	Interleukin 4 Receptor	Protein Coding	P24394	60	GC16P112904	17.467	https://www.genecards.org/cgi-bin/carddisp.pl?gene=IL4R
LPAR2	Lysophosphatidic Acid Receptor 2	Protein Coding	Q9HBW0	54	GC19M104675	17.4655	https://www.genecards.org/cgi-bin/carddisp.pl?gene=LPAR2
PSMB8	Proteasome 20S Subunit Beta 8	Protein Coding	P28062	63	GC06M032840	17.4351	https://www.genecards.org/cgi-bin/carddisp.pl?gene=PSMB8
CYSLTR1	Cysteinyl Leukotriene Receptor 1	Protein Coding	Q9Y271	56	GC0XM078271	17.4175	https://www.genecards.org/cgi-bin/carddisp.pl?gene=CYSLTR1
SULT1A1	Sulfotransferase Family 1A Member 1	Protein Coding	P50225	55	GC16M048228	17.4096	https://www.genecards.org/cgi-bin/carddisp.pl?gene=SULT1A1
OCIAD1	OCIA Domain Containing 1	Protein Coding	Q9NX40	43	GC04P048805	17.4081	https://www.genecards.org/cgi-bin/carddisp.pl?gene=OCIAD1
PTPN6	Protein Tyrosine Phosphatase Non-Receptor Type 6	Protein Coding	P29350	63	GC12P068287	17.3785	https://www.genecards.org/cgi-bin/carddisp.pl?gene=PTPN6
ARHGEF15	Rho Guanine Nucleotide Exchange Factor 15	Protein Coding	O94989	50	GC17P008310	17.371	https://www.genecards.org/cgi-bin/carddisp.pl?gene=ARHGEF15
PXDN	Peroxidasin	Protein Coding	Q92626	57	GC02M001635	17.3625	https://www.genecards.org/cgi-bin/carddisp.pl?gene=PXDN
ATP7A	ATPase Copper Transporting Alpha	Protein Coding	Q04656	59	GC0XP078240	17.3573	https://www.genecards.org/cgi-bin/carddisp.pl?gene=ATP7A
PML	PML Nuclear Body Scaffold	Protein Coding	P29590	59	GC15P073994	17.3325	https://www.genecards.org/cgi-bin/carddisp.pl?gene=PML
RASAL2	RAS Protein Activator Like 2	Protein Coding	Q9UJF2	50	GC01P178093	17.3214	https://www.genecards.org/cgi-bin/carddisp.pl?gene=RASAL2
FPR1	Formyl Peptide Receptor 1	Protein Coding	P21462	59	GC19M051745	17.3176	https://www.genecards.org/cgi-bin/carddisp.pl?gene=FPR1
HMOX1	Heme Oxygenase 1	Protein Coding	P09601	65	GC22P035380	17.3175	https://www.genecards.org/cgi-bin/carddisp.pl?gene=HMOX1
AGTR1	Angiotensin II Receptor Type 1	Protein Coding	P30556	65	GC03P148697	17.3151	https://www.genecards.org/cgi-bin/carddisp.pl?gene=AGTR1
SF3B3	Splicing Factor 3b Subunit 3	Protein Coding	Q15393	53	GC16P070523	17.2762	https://www.genecards.org/cgi-bin/carddisp.pl?gene=SF3B3
HIP1	Huntingtin Interacting Protein 1	Protein Coding	O00291	56	GC07M075533	17.2615	https://www.genecards.org/cgi-bin/carddisp.pl?gene=HIP1
PRKD1	Protein Kinase D1	Protein Coding	Q15139	62	GC14M029576	17.2611	https://www.genecards.org/cgi-bin/carddisp.pl?gene=PRKD1
AKR1C3	Aldo-Keto Reductase Family 1 Member C3	Protein Coding	P42330	57	GC10P005035	17.2562	https://www.genecards.org/cgi-bin/carddisp.pl?gene=AKR1C3
PIM1	Pim-1 Proto-Oncogene, Serine/Threonine Kinase	Protein Coding	P11309	62	GC06P173215	17.2552	https://www.genecards.org/cgi-bin/carddisp.pl?gene=PIM1
PTP4A3	Protein Tyrosine Phosphatase 4A3	Protein Coding	O75365	53	GC08P141391	17.2391	https://www.genecards.org/cgi-bin/carddisp.pl?gene=PTP4A3
PHB2	Prohibitin 2	Protein Coding	Q99623	56	GC12M006965	17.2245	https://www.genecards.org/cgi-bin/carddisp.pl?gene=PHB2
AMACR	Alpha-Methylacyl-CoA Racemase	Protein Coding	Q9UHK6	58	GC05M033986	17.2174	https://www.genecards.org/cgi-bin/carddisp.pl?gene=AMACR
GREB1	Growth Regulating Estrogen Receptor Binding 1	Protein Coding	Q4ZG55	49	GC02P011482	17.2066	https://www.genecards.org/cgi-bin/carddisp.pl?gene=GREB1
SPINT1	Serine Peptidase Inhibitor, Kunitz Type 1	Protein Coding	O43278	53	GC15P040844	17.1952	https://www.genecards.org/cgi-bin/carddisp.pl?gene=SPINT1
PAH	Phenylalanine Hydroxylase	Protein Coding	P00439	60	GC12M102836	17.1888	https://www.genecards.org/cgi-bin/carddisp.pl?gene=PAH
RAD21	RAD21 Cohesin Complex Component	Protein Coding	O60216	57	GC08M116846	17.1708	https://www.genecards.org/cgi-bin/carddisp.pl?gene=RAD21
HNRNPA2B1	Heterogeneous Nuclear Ribonucleoprotein A2/B1	Protein Coding	P22626	60	GC07M026174	17.1701	https://www.genecards.org/cgi-bin/carddisp.pl?gene=HNRNPA2B1
RHEB	Ras Homolog, MTORC1 Binding	Protein Coding	Q15382	63	GC07M151466	17.1665	https://www.genecards.org/cgi-bin/carddisp.pl?gene=RHEB
UBE2T	Ubiquitin Conjugating Enzyme E2 T	Protein Coding	Q9NPD8	57	GC01M202332	17.1534	https://www.genecards.org/cgi-bin/carddisp.pl?gene=UBE2T
RAN	RAN, Member RAS Oncogene Family	Protein Coding	P62826	56	GC12P137657	17.1517	https://www.genecards.org/cgi-bin/carddisp.pl?gene=RAN
HLA-DQB1	Major Histocompatibility Complex, Class II, DQ Beta 1	Protein Coding	P01920	57	GC06M103395	17.1482	https://www.genecards.org/cgi-bin/carddisp.pl?gene=HLA-DQB1
TRIP12	Thyroid Hormone Receptor Interactor 12	Protein Coding	Q14669	54	GC02M229763	17.1375	https://www.genecards.org/cgi-bin/carddisp.pl?gene=TRIP12
PRKAB1	Protein Kinase AMP-Activated Non-Catalytic Subunit Beta 1	Protein Coding	Q9Y478	60	GC12P119667	17.136	https://www.genecards.org/cgi-bin/carddisp.pl?gene=PRKAB1
MT2A	Metallothionein 2A	Protein Coding	P02795	55	GC16P113711	17.1326	https://www.genecards.org/cgi-bin/carddisp.pl?gene=MT2A
PDHA1	Pyruvate Dehydrogenase E1 Subunit Alpha 1	Protein Coding	P08559	60	GC0XP019343	17.1234	https://www.genecards.org/cgi-bin/carddisp.pl?gene=PDHA1
ETV1	ETS Variant Transcription Factor 1	Protein Coding	P50549	57	GC07M013891	17.1107	https://www.genecards.org/cgi-bin/carddisp.pl?gene=ETV1
PTPN13	Protein Tyrosine Phosphatase Non-Receptor Type 13	Protein Coding	Q12923	56	GC04P086594	17.1041	https://www.genecards.org/cgi-bin/carddisp.pl?gene=PTPN13
GRWD1	Glutamate Rich WD Repeat Containing 1	Protein Coding	Q9BQ67	47	GC19P048445	17.089	https://www.genecards.org/cgi-bin/carddisp.pl?gene=GRWD1
YY1	YY1 Transcription Factor	Protein Coding	P25490	61	GC14P100238	17.0676	https://www.genecards.org/cgi-bin/carddisp.pl?gene=YY1
PYCARD	PYD And CARD Domain Containing	Protein Coding	Q9ULZ3	54	GC16M031201	17.0629	https://www.genecards.org/cgi-bin/carddisp.pl?gene=PYCARD
CCNB2	Cyclin B2	Protein Coding	O95067	56	GC15P059105	17.0613	https://www.genecards.org/cgi-bin/carddisp.pl?gene=CCNB2
ALDOA	Aldolase, Fructose-Bisphosphate A	Protein Coding	P04075	62	GC16P030064	17.0609	https://www.genecards.org/cgi-bin/carddisp.pl?gene=ALDOA
ENPP2	Ectonucleotide Pyrophosphatase/Phosphodiesterase 2	Protein Coding	Q13822	58	GC08M119556	17.0586	https://www.genecards.org/cgi-bin/carddisp.pl?gene=ENPP2
NAT1	N-Acetyltransferase 1	Protein Coding	P18440	57	GC08P018183	17.0586	https://www.genecards.org/cgi-bin/carddisp.pl?gene=NAT1
CSK	C-Terminal Src Kinase	Protein Coding	P41240	59	GC15P074782	17.052	https://www.genecards.org/cgi-bin/carddisp.pl?gene=CSK
STUB1	STIP1 Homology And U-Box Containing Protein 1	Protein Coding	Q9UNE7	57	GC16P112233	17.0439	https://www.genecards.org/cgi-bin/carddisp.pl?gene=STUB1
MTHFD1	Methylenetetrahydrofolate Dehydrogenase, Cyclohydrolase And Formyltetrahydrofolate Synthetase 1	Protein Coding	P11586	59	GC14P064388	17.0226	https://www.genecards.org/cgi-bin/carddisp.pl?gene=MTHFD1
TRAF2	TNF Receptor Associated Factor 2	Protein Coding	Q12933	59	GC09P136881	17.0201	https://www.genecards.org/cgi-bin/carddisp.pl?gene=TRAF2
PTPRK	Protein Tyrosine Phosphatase Receptor Type K	Protein Coding	Q15262	56	GC06M127949	17.0096	https://www.genecards.org/cgi-bin/carddisp.pl?gene=PTPRK
NTN4	Netrin 4	Protein Coding	Q9HB63	53	GC12M095657	16.9916	https://www.genecards.org/cgi-bin/carddisp.pl?gene=NTN4
INSL6	Insulin Like 6	Protein Coding	Q9Y581	45	GC09M004991	16.978	https://www.genecards.org/cgi-bin/carddisp.pl?gene=INSL6
REL	REL Proto-Oncogene, NF-KB Subunit	Protein Coding	Q04864	61	GC02P060881	16.9654	https://www.genecards.org/cgi-bin/carddisp.pl?gene=REL
PTPA	Protein Phosphatase 2 Phosphatase Activator	Protein Coding	Q15257	58	GC09P149801	16.9456	https://www.genecards.org/cgi-bin/carddisp.pl?gene=PTPA
TPD52	Tumor Protein D52	Protein Coding	P55327	52	GC08M080031	16.9323	https://www.genecards.org/cgi-bin/carddisp.pl?gene=TPD52
IFNA2	Interferon Alpha 2	Protein Coding	P01563	56	GC09M021384	16.9297	https://www.genecards.org/cgi-bin/carddisp.pl?gene=IFNA2
GFRA3	GDNF Family Receptor Alpha 3	Protein Coding	O60609	55	GC05M138263	16.9228	https://www.genecards.org/cgi-bin/carddisp.pl?gene=GFRA3
ADM	Adrenomedullin	Protein Coding	P35318	57	GC11P016182	16.9221	https://www.genecards.org/cgi-bin/carddisp.pl?gene=ADM
KCNN3	Potassium Calcium-Activated Channel Subfamily N Member 3	Protein Coding	Q9UGI6	56	GC01M154697	16.9171	https://www.genecards.org/cgi-bin/carddisp.pl?gene=KCNN3
MST1R	Macrophage Stimulating 1 Receptor	Protein Coding	Q04912	62	GC03M054540	16.9106	https://www.genecards.org/cgi-bin/carddisp.pl?gene=MST1R
HSD17B3	Hydroxysteroid 17-Beta Dehydrogenase 3	Protein Coding	P37058	59	GC09M119952	16.9072	https://www.genecards.org/cgi-bin/carddisp.pl?gene=HSD17B3
CYP2D6	Cytochrome P450 Family 2 Subfamily D Member 6 (Gene/Pseudogene)	Protein Coding	P10635	60	GC22M042126	16.9025	https://www.genecards.org/cgi-bin/carddisp.pl?gene=CYP2D6
HPRT1	Hypoxanthine Phosphoribosyltransferase 1	Protein Coding	P00492	61	GC0XP134460	16.8902	https://www.genecards.org/cgi-bin/carddisp.pl?gene=HPRT1
SLPI	Secretory Leukocyte Peptidase Inhibitor	Protein Coding	P03973	53	GC20M045252	16.8879	https://www.genecards.org/cgi-bin/carddisp.pl?gene=SLPI
IRAK4	Interleukin 1 Receptor Associated Kinase 4	Protein Coding	Q9NWZ3	62	GC12P043758	16.882	https://www.genecards.org/cgi-bin/carddisp.pl?gene=IRAK4
TF	Transferrin	Protein Coding	P02787	64	GC03P142020	16.8656	https://www.genecards.org/cgi-bin/carddisp.pl?gene=TF
GAPDHS	Glyceraldehyde-3-Phosphate Dehydrogenase, Spermatogenic	Protein Coding	O14556	55	GC19P142824	16.8637	https://www.genecards.org/cgi-bin/carddisp.pl?gene=GAPDHS
SAT1	Spermidine/Spermine N1-Acetyltransferase 1	Protein Coding	P21673	59	GC0XP023784	16.862	https://www.genecards.org/cgi-bin/carddisp.pl?gene=SAT1
TUBA1B	Tubulin Alpha 1b	Protein Coding	P68363	57	GC12M049127	16.8607	https://www.genecards.org/cgi-bin/carddisp.pl?gene=TUBA1B
FUS	FUS RNA Binding Protein	Protein Coding	P35637	57	GC16P031180	16.8511	https://www.genecards.org/cgi-bin/carddisp.pl?gene=FUS
DDIT3	DNA Damage Inducible Transcript 3	Protein Coding	P35638	59	GC12M057516	16.8334	https://www.genecards.org/cgi-bin/carddisp.pl?gene=DDIT3
PELP1	Proline, Glutamate And Leucine Rich Protein 1	Protein Coding	Q8IZL8	50	GC17M004669	16.8194	https://www.genecards.org/cgi-bin/carddisp.pl?gene=PELP1
RAB25	RAB25, Member RAS Oncogene Family	Protein Coding	P57735	49	GC01P156061	16.8131	https://www.genecards.org/cgi-bin/carddisp.pl?gene=RAB25
NACC1	Nucleus Accumbens Associated 1	Protein Coding	Q96RE7	51	GC19P142382	16.8129	https://www.genecards.org/cgi-bin/carddisp.pl?gene=NACC1
PRKCB	Protein Kinase C Beta	Protein Coding	P05771	63	GC16P112849	16.8002	https://www.genecards.org/cgi-bin/carddisp.pl?gene=PRKCB
ADA	Adenosine Deaminase	Protein Coding	P00813	64	GC20M044620	16.7894	https://www.genecards.org/cgi-bin/carddisp.pl?gene=ADA
TRIM28	Tripartite Motif Containing 28	Protein Coding	Q13263	57	GC19P058544	16.7846	https://www.genecards.org/cgi-bin/carddisp.pl?gene=TRIM28
PAEP	Progestagen Associated Endometrial Protein	Protein Coding	P09466	52	GC09P135561	16.7831	https://www.genecards.org/cgi-bin/carddisp.pl?gene=PAEP
SSTR1	Somatostatin Receptor 1	Protein Coding	P30872	56	GC14P038207	16.7826	https://www.genecards.org/cgi-bin/carddisp.pl?gene=SSTR1
CKB	Creatine Kinase B	Protein Coding	P12277	57	GC14M103519	16.7755	https://www.genecards.org/cgi-bin/carddisp.pl?gene=CKB
PIK3C3	Phosphatidylinositol 3-Kinase Catalytic Subunit Type 3	Protein Coding	Q8NEB9	61	GC18P041955	16.7472	https://www.genecards.org/cgi-bin/carddisp.pl?gene=PIK3C3
PCM1	Pericentriolar Material 1	Protein Coding	Q15154	54	GC08P017922	16.7414	https://www.genecards.org/cgi-bin/carddisp.pl?gene=PCM1
AKR1C1	Aldo-Keto Reductase Family 1 Member C1	Protein Coding	Q04828	56	GC10P004963	16.7332	https://www.genecards.org/cgi-bin/carddisp.pl?gene=AKR1C1
NEK9	NIMA Related Kinase 9	Protein Coding	Q8TD19	58	GC14M075079	16.7124	https://www.genecards.org/cgi-bin/carddisp.pl?gene=NEK9
PPP1R3C	Protein Phosphatase 1 Regulatory Subunit 3C	Protein Coding	Q9UQK1	52	GC10M091628	16.7101	https://www.genecards.org/cgi-bin/carddisp.pl?gene=PPP1R3C
IKZF1	IKAROS Family Zinc Finger 1	Protein Coding	Q13422	61	GC07P050303	16.7044	https://www.genecards.org/cgi-bin/carddisp.pl?gene=IKZF1
PEG10	Paternally Expressed 10	Protein Coding	Q86TG7	52	GC07P094656	16.692	https://www.genecards.org/cgi-bin/carddisp.pl?gene=PEG10
NBR1	NBR1 Autophagy Cargo Receptor	Protein Coding	Q14596	52	GC17P043170	16.6885	https://www.genecards.org/cgi-bin/carddisp.pl?gene=NBR1
ID3	Inhibitor Of DNA Binding 3	Protein Coding	Q02535	52	GC01M023557	16.684	https://www.genecards.org/cgi-bin/carddisp.pl?gene=ID3
RUVBL1	RuvB Like AAA ATPase 1	Protein Coding	Q9Y265	57	GC03M128064	16.6668	https://www.genecards.org/cgi-bin/carddisp.pl?gene=RUVBL1
FOXP1	Forkhead Box P1	Protein Coding	Q9H334	57	GC03M070954	16.6626	https://www.genecards.org/cgi-bin/carddisp.pl?gene=FOXP1
CSNK2A2	Casein Kinase 2 Alpha 2	Protein Coding	P19784	58	GC16M058157	16.6489	https://www.genecards.org/cgi-bin/carddisp.pl?gene=CSNK2A2
APOE	Apolipoprotein E	Protein Coding	P02649	63	GC19P143132	16.6425	https://www.genecards.org/cgi-bin/carddisp.pl?gene=APOE
GHRL	Ghrelin And Obestatin Prepropeptide	Protein Coding	Q9UBU3	54	GC03M010285	16.598	https://www.genecards.org/cgi-bin/carddisp.pl?gene=GHRL
ARRB1	Arrestin Beta 1	Protein Coding	P49407	57	GC11M136876	16.594	https://www.genecards.org/cgi-bin/carddisp.pl?gene=ARRB1
ABCE1	ATP Binding Cassette Subfamily E Member 1	Protein Coding	P61221	52	GC04P145097	16.5918	https://www.genecards.org/cgi-bin/carddisp.pl?gene=ABCE1
GDF10	Growth Differentiation Factor 10	Protein Coding	P55107	52	GC10P047300	16.5586	https://www.genecards.org/cgi-bin/carddisp.pl?gene=GDF10
E2F5	E2F Transcription Factor 5	Protein Coding	Q15329	50	GC08P085177	16.5401	https://www.genecards.org/cgi-bin/carddisp.pl?gene=E2F5
ETS2	ETS Proto-Oncogene 2, Transcription Factor	Protein Coding	P15036	53	GC21P038805	16.5266	https://www.genecards.org/cgi-bin/carddisp.pl?gene=ETS2
CKAP5	Cytoskeleton Associated Protein 5	Protein Coding	Q14008	54	GC11M136223	16.5194	https://www.genecards.org/cgi-bin/carddisp.pl?gene=CKAP5
TGFBI	Transforming Growth Factor Beta Induced	Protein Coding	Q15582	58	GC05P136027	16.5162	https://www.genecards.org/cgi-bin/carddisp.pl?gene=TGFBI
SH2B3	SH2B Adaptor Protein 3	Protein Coding	Q9UQQ2	59	GC12P111405	16.5061	https://www.genecards.org/cgi-bin/carddisp.pl?gene=SH2B3
KIR2DL3	Killer Cell Immunoglobulin Like Receptor, Two Ig Domains And Long Cytoplasmic Tail 3	Protein Coding	P43628	49	GC19P144491	16.5043	https://www.genecards.org/cgi-bin/carddisp.pl?gene=KIR2DL3
MACC1	MET Transcriptional Regulator MACC1	Protein Coding	Q6ZN28	45	GC07M020140	16.4764	https://www.genecards.org/cgi-bin/carddisp.pl?gene=MACC1
MRPS7	Mitochondrial Ribosomal Protein S7	Protein Coding	Q9Y2R9	51	GC17P145204	16.47	https://www.genecards.org/cgi-bin/carddisp.pl?gene=MRPS7
DDX3X	DEAD-Box Helicase 3 X-Linked	Protein Coding	O00571	62	GC0XP041333	16.4679	https://www.genecards.org/cgi-bin/carddisp.pl?gene=DDX3X
LAMC2	Laminin Subunit Gamma 2	Protein Coding	Q13753	60	GC01P183186	16.4459	https://www.genecards.org/cgi-bin/carddisp.pl?gene=LAMC2
SEMA3B	Semaphorin 3B	Protein Coding	Q13214	52	GC03P050267	16.4429	https://www.genecards.org/cgi-bin/carddisp.pl?gene=SEMA3B
GLI2	GLI Family Zinc Finger 2	Protein Coding	P10070	61	GC02P120735	16.4353	https://www.genecards.org/cgi-bin/carddisp.pl?gene=GLI2
ARID1B	AT-Rich Interaction Domain 1B	Protein Coding	Q8NFD5	56	GC06P174955	16.4328	https://www.genecards.org/cgi-bin/carddisp.pl?gene=ARID1B
LYN	LYN Proto-Oncogene, Src Family Tyrosine Kinase	Protein Coding	P07948	63	GC08P055879	16.4225	https://www.genecards.org/cgi-bin/carddisp.pl?gene=LYN
AKAP1	A-Kinase Anchoring Protein 1	Protein Coding	Q92667	54	GC17P057085	16.4221	https://www.genecards.org/cgi-bin/carddisp.pl?gene=AKAP1
MAP3K5	Mitogen-Activated Protein Kinase Kinase Kinase 5	Protein Coding	Q99683	61	GC06M136557	16.4199	https://www.genecards.org/cgi-bin/carddisp.pl?gene=MAP3K5
APOA1	Apolipoprotein A1	Protein Coding	P02647	63	GC11M116835	16.3702	https://www.genecards.org/cgi-bin/carddisp.pl?gene=APOA1
DEK	DEK Proto-Oncogene	Protein Coding	P35659	54	GC06M018224	16.3604	https://www.genecards.org/cgi-bin/carddisp.pl?gene=DEK
ADAM15	ADAM Metallopeptidase Domain 15	Protein Coding	Q13444	56	GC01P155050	16.3531	https://www.genecards.org/cgi-bin/carddisp.pl?gene=ADAM15
PRKAA1	Protein Kinase AMP-Activated Catalytic Subunit Alpha 1	Protein Coding	Q13131	60	GC05M040759	16.3482	https://www.genecards.org/cgi-bin/carddisp.pl?gene=PRKAA1
GPR55	G Protein-Coupled Receptor 55	Protein Coding	Q9Y2T6	53	GC02M230907	16.3426	https://www.genecards.org/cgi-bin/carddisp.pl?gene=GPR55
HOXA9	Homeobox A9	Protein Coding	P31269	52	GC07M027162	16.3352	https://www.genecards.org/cgi-bin/carddisp.pl?gene=HOXA9
CXCL10	C-X-C Motif Chemokine Ligand 10	Protein Coding	P02778	57	GC04M076021	16.3328	https://www.genecards.org/cgi-bin/carddisp.pl?gene=CXCL10
SMARCA2	SWI/SNF Related BAF Chromatin Remodeling Complex Subunit ATPase 2	Protein Coding	P51531	62	GC09P001980	16.3317	https://www.genecards.org/cgi-bin/carddisp.pl?gene=SMARCA2
TAP1	Transporter 1, ATP Binding Cassette Subfamily B Member	Protein Coding	Q03518	61	GC06M103402	16.3291	https://www.genecards.org/cgi-bin/carddisp.pl?gene=TAP1
METTL3	Methyltransferase 3, N6-Adenosine-Methyltransferase Complex Catalytic Subunit	Protein Coding	Q86U44	54	GC14M021498	16.3181	https://www.genecards.org/cgi-bin/carddisp.pl?gene=METTL3
PRDX5	Peroxiredoxin 5	Protein Coding	P30044	57	GC11P103214	16.3174	https://www.genecards.org/cgi-bin/carddisp.pl?gene=PRDX5
LIFR	LIF Receptor Subunit Alpha	Protein Coding	P42702	60	GC05M038741	16.3086	https://www.genecards.org/cgi-bin/carddisp.pl?gene=LIFR
BCAR3	BCAR3 Adaptor Protein, NSP Family Member	Protein Coding	O75815	50	GC01M093561	16.2882	https://www.genecards.org/cgi-bin/carddisp.pl?gene=BCAR3
THBS3	Thrombospondin 3	Protein Coding	P49746	52	GC01M155195	16.2879	https://www.genecards.org/cgi-bin/carddisp.pl?gene=THBS3
PALM2AKAP2	PALM2 And AKAP2 Fusion	Protein Coding	Q9Y2D5	42	GC09P109499	16.2834	https://www.genecards.org/cgi-bin/carddisp.pl?gene=PALM2AKAP2
ANG	Angiogenin	Protein Coding	P03950	58	GC14P054197	16.2812	https://www.genecards.org/cgi-bin/carddisp.pl?gene=ANG
FGF17	Fibroblast Growth Factor 17	Protein Coding	O60258	58	GC08P025440	16.2788	https://www.genecards.org/cgi-bin/carddisp.pl?gene=FGF17
IL13	Interleukin 13	Protein Coding	P35225	57	GC05P132656	16.2765	https://www.genecards.org/cgi-bin/carddisp.pl?gene=IL13
RYR3	Ryanodine Receptor 3	Protein Coding	Q15413	54	GC15P033310	16.2693	https://www.genecards.org/cgi-bin/carddisp.pl?gene=RYR3
POLH	DNA Polymerase Eta	Protein Coding	Q9Y253	59	GC06P043576	16.2634	https://www.genecards.org/cgi-bin/carddisp.pl?gene=POLH
ENTREP1	Endosomal Transmembrane Epsin Interactor 1	Protein Coding	Q15884	46	GC09P073718	16.2577	https://www.genecards.org/cgi-bin/carddisp.pl?gene=ENTREP1
HSP90AB1	Heat Shock Protein 90 Alpha Family Class B Member 1	Protein Coding	P08238	63	GC06P044246	16.2387	https://www.genecards.org/cgi-bin/carddisp.pl?gene=HSP90AB1
MAF	MAF BZIP Transcription Factor	Protein Coding	O75444	58	GC16M079204	16.2355	https://www.genecards.org/cgi-bin/carddisp.pl?gene=MAF
SORBS1	Sorbin And SH3 Domain Containing 1	Protein Coding	Q9BX66	53	GC10M095311	16.2309	https://www.genecards.org/cgi-bin/carddisp.pl?gene=SORBS1
MTRR	5-Methyltetrahydrofolate-Homocysteine Methyltransferase Reductase	Protein Coding	Q9UBK8	57	GC05P007851	16.215	https://www.genecards.org/cgi-bin/carddisp.pl?gene=MTRR
CSF3R	Colony Stimulating Factor 3 Receptor	Protein Coding	Q99062	60	GC01M036466	16.2069	https://www.genecards.org/cgi-bin/carddisp.pl?gene=CSF3R
PRDM1	PR/SET Domain 1	Protein Coding	O75626	58	GC06P173844	16.2044	https://www.genecards.org/cgi-bin/carddisp.pl?gene=PRDM1
ITGA3	Integrin Subunit Alpha 3	Protein Coding	P26006	61	GC17P050055	16.1873	https://www.genecards.org/cgi-bin/carddisp.pl?gene=ITGA3
HTR2C	5-Hydroxytryptamine Receptor 2C	Protein Coding	P28335	57	GC0XP114584	16.1868	https://www.genecards.org/cgi-bin/carddisp.pl?gene=HTR2C
COPS6	COP9 Signalosome Subunit 6	Protein Coding	Q7L5N1	49	GC07P100088	16.1791	https://www.genecards.org/cgi-bin/carddisp.pl?gene=COPS6
CHGB	Chromogranin B	Protein Coding	P05060	54	GC20P005911	16.1714	https://www.genecards.org/cgi-bin/carddisp.pl?gene=CHGB
PDIA3	Protein Disulfide Isomerase Family A Member 3	Protein Coding	P30101	57	GC15P043746	16.1674	https://www.genecards.org/cgi-bin/carddisp.pl?gene=PDIA3
CTBP1	C-Terminal Binding Protein 1	Protein Coding	Q13363	61	GC04M001211	16.1589	https://www.genecards.org/cgi-bin/carddisp.pl?gene=CTBP1
TFE3	Transcription Factor Binding To IGHM Enhancer 3	Protein Coding	P19532	58	GC0XM049028	16.1567	https://www.genecards.org/cgi-bin/carddisp.pl?gene=TFE3
ENOX1	Ecto-NOX Disulfide-Thiol Exchanger 1	Protein Coding	Q8TC92	50	GC13M043213	16.1511	https://www.genecards.org/cgi-bin/carddisp.pl?gene=ENOX1
SCGB2A1	Secretoglobin Family 2A Member 1	Protein Coding	O75556	47	GC11P103064	16.1355	https://www.genecards.org/cgi-bin/carddisp.pl?gene=SCGB2A1
RPL10L	Ribosomal Protein L10 Like	Protein Coding	Q96L21	47	GC14M046651	16.1344	https://www.genecards.org/cgi-bin/carddisp.pl?gene=RPL10L
CAND1	Cullin Associated And Neddylation Dissociated 1	Protein Coding	Q86VP6	51	GC12P070581	16.1251	https://www.genecards.org/cgi-bin/carddisp.pl?gene=CAND1
LGALS4	Galectin 4	Protein Coding	P56470	52	GC19M104947	16.1233	https://www.genecards.org/cgi-bin/carddisp.pl?gene=LGALS4
KPRP	Keratinocyte Proline Rich Protein	Protein Coding	Q5T749	44	GC01P173305	16.1219	https://www.genecards.org/cgi-bin/carddisp.pl?gene=KPRP
ELANE	Elastase, Neutrophil Expressed	Protein Coding	P08246	64	GC19P141796	16.1198	https://www.genecards.org/cgi-bin/carddisp.pl?gene=ELANE
MMP26	Matrix Metallopeptidase 26	Protein Coding	Q9NRE1	48	GC11P015928	16.1136	https://www.genecards.org/cgi-bin/carddisp.pl?gene=MMP26
LYVE1	Lymphatic Vessel Endothelial Hyaluronan Receptor 1	Protein Coding	Q9Y5Y7	54	GC11M014342	16.1077	https://www.genecards.org/cgi-bin/carddisp.pl?gene=LYVE1
CYP2C8	Cytochrome P450 Family 2 Subfamily C Member 8	Protein Coding	P10632	60	GC10M095038	16.0965	https://www.genecards.org/cgi-bin/carddisp.pl?gene=CYP2C8
SLC3A2	Solute Carrier Family 3 Member 2	Protein Coding	P08195	56	GC11P062856	16.0861	https://www.genecards.org/cgi-bin/carddisp.pl?gene=SLC3A2
CRABP1	Cellular Retinoic Acid Binding Protein 1	Protein Coding	P29762	55	GC15P078340	16.0714	https://www.genecards.org/cgi-bin/carddisp.pl?gene=CRABP1
CCR2	C-C Motif Chemokine Receptor 2	Protein Coding	P41597	58	GC03P063058	16.0686	https://www.genecards.org/cgi-bin/carddisp.pl?gene=CCR2
SGO2	Shugoshin 2	Protein Coding	Q562F6	47	GC02P200511	16.065	https://www.genecards.org/cgi-bin/carddisp.pl?gene=SGO2
TLR9	Toll Like Receptor 9	Protein Coding	Q9NR96	59	GC03M054638	16.064	https://www.genecards.org/cgi-bin/carddisp.pl?gene=TLR9
KLK11	Kallikrein Related Peptidase 11	Protein Coding	Q9UBX7	54	GC19M105368	16.0463	https://www.genecards.org/cgi-bin/carddisp.pl?gene=KLK11
LRRK2	Leucine Rich Repeat Kinase 2	Protein Coding	Q5S007	62	GC12P040196	16.0281	https://www.genecards.org/cgi-bin/carddisp.pl?gene=LRRK2
PRC1	Protein Regulator Of Cytokinesis 1	Protein Coding	O43663	50	GC15M090966	16.0249	https://www.genecards.org/cgi-bin/carddisp.pl?gene=PRC1
MT-ND1	Mitochondrially Encoded NADH:Ubiquinone Oxidoreductase Core Subunit 1	Protein Coding	P03886	46	GCMTP003309	16.0245	https://www.genecards.org/cgi-bin/carddisp.pl?gene=MT-ND1
ATG7	Autophagy Related 7	Protein Coding	O95352	56	GC03P025586	16.0235	https://www.genecards.org/cgi-bin/carddisp.pl?gene=ATG7
PAPPA	Pappalysin 1	Protein Coding	Q13219	56	GC09P149287	16.0158	https://www.genecards.org/cgi-bin/carddisp.pl?gene=PAPPA
SRD5A1	Steroid 5 Alpha-Reductase 1	Protein Coding	P18405	56	GC05P006633	16.014	https://www.genecards.org/cgi-bin/carddisp.pl?gene=SRD5A1
EIF4G3	Eukaryotic Translation Initiation Factor 4 Gamma 3	Protein Coding	O43432	55	GC01M020806	15.9948	https://www.genecards.org/cgi-bin/carddisp.pl?gene=EIF4G3
SALL4	Spalt Like Transcription Factor 4	Protein Coding	Q9UJQ4	56	GC20M051784	15.9841	https://www.genecards.org/cgi-bin/carddisp.pl?gene=SALL4
EED	Embryonic Ectoderm Development	Protein Coding	O75530	56	GC11P103974	15.969	https://www.genecards.org/cgi-bin/carddisp.pl?gene=EED
HAX1	HCLS1 Associated Protein X-1	Protein Coding	O00165	55	GC01P173375	15.963	https://www.genecards.org/cgi-bin/carddisp.pl?gene=HAX1
SCG5	Secretogranin V	Protein Coding	P05408	52	GC15P032641	15.9481	https://www.genecards.org/cgi-bin/carddisp.pl?gene=SCG5
FGF5	Fibroblast Growth Factor 5	Protein Coding	P12034	57	GC04P080266	15.948	https://www.genecards.org/cgi-bin/carddisp.pl?gene=FGF5
STK4	Serine/Threonine Kinase 4	Protein Coding	Q13043	61	GC20P044966	15.9463	https://www.genecards.org/cgi-bin/carddisp.pl?gene=STK4
PIWIL1	Piwi Like RNA-Mediated Gene Silencing 1	Protein Coding	Q96J94	54	GC12P130337	15.943	https://www.genecards.org/cgi-bin/carddisp.pl?gene=PIWIL1
USP7	Ubiquitin Specific Peptidase 7	Protein Coding	Q93009	62	GC16M008892	15.9365	https://www.genecards.org/cgi-bin/carddisp.pl?gene=USP7
BBC3	BCL2 Binding Component 3	Protein Coding	Q96PG8	53	GC19M047220	15.9283	https://www.genecards.org/cgi-bin/carddisp.pl?gene=BBC3
TINF2	TERF1 Interacting Nuclear Factor 2	Protein Coding	Q9BSI4	54	GC14M028412	15.9257	https://www.genecards.org/cgi-bin/carddisp.pl?gene=TINF2
TOX3	TOX High Mobility Group Box Family Member 3	Protein Coding	O15405	48	GC16M052449	15.9201	https://www.genecards.org/cgi-bin/carddisp.pl?gene=TOX3
BRMS1	BRMS1 Transcriptional Repressor And Anoikis Regulator	Protein Coding	Q9HCU9	48	GC11M136618	15.9107	https://www.genecards.org/cgi-bin/carddisp.pl?gene=BRMS1
KIF16B	Kinesin Family Member 16B	Protein Coding	Q96L93	48	GC20M016272	15.9078	https://www.genecards.org/cgi-bin/carddisp.pl?gene=KIF16B
GNRH2	Gonadotropin Releasing Hormone 2	Protein Coding	O43555	44	GC20P003043	15.9037	https://www.genecards.org/cgi-bin/carddisp.pl?gene=GNRH2
RECQL5	RecQ Like Helicase 5	Protein Coding	O94762	52	GC17M075626	15.9009	https://www.genecards.org/cgi-bin/carddisp.pl?gene=RECQL5
PSIP1	PC4 And SRSF1 Interacting Protein 1	Protein Coding	O75475	52	GC09M015464	15.8967	https://www.genecards.org/cgi-bin/carddisp.pl?gene=PSIP1
AGPAT2	1-Acylglycerol-3-Phosphate O-Acyltransferase 2	Protein Coding	O15120	57	GC09M136673	15.8743	https://www.genecards.org/cgi-bin/carddisp.pl?gene=AGPAT2
GHR	Growth Hormone Receptor	Protein Coding	P10912	59	GC05P042429	15.8668	https://www.genecards.org/cgi-bin/carddisp.pl?gene=GHR
RUNX2	RUNX Family Transcription Factor 2	Protein Coding	Q13950	60	GC06P173274	15.866	https://www.genecards.org/cgi-bin/carddisp.pl?gene=RUNX2
YWHAE	Tyrosine 3-Monooxygenase/Tryptophan 5-Monooxygenase Activation Protein Epsilon	Protein Coding	P62258	62	GC17M092123	15.847	https://www.genecards.org/cgi-bin/carddisp.pl?gene=YWHAE
ANXA1	Annexin A1	Protein Coding	P04083	60	GC09P073151	15.8448	https://www.genecards.org/cgi-bin/carddisp.pl?gene=ANXA1
CYP3A5	Cytochrome P450 Family 3 Subfamily A Member 5	Protein Coding	P20815	59	GC07M099648	15.8416	https://www.genecards.org/cgi-bin/carddisp.pl?gene=CYP3A5
TOPBP1	DNA Topoisomerase II Binding Protein 1	Protein Coding	Q92547	54	GC03M133600	15.839	https://www.genecards.org/cgi-bin/carddisp.pl?gene=TOPBP1
ATP2B4	ATPase Plasma Membrane Ca2+ Transporting 4	Protein Coding	P23634	58	GC01P203626	15.8309	https://www.genecards.org/cgi-bin/carddisp.pl?gene=ATP2B4
GSTM3	Glutathione S-Transferase Mu 3	Protein Coding	P21266	59	GC01M109733	15.8279	https://www.genecards.org/cgi-bin/carddisp.pl?gene=GSTM3
MTAP	Methylthioadenosine Phosphorylase	Protein Coding	Q13126	62	GC09P021925	15.8228	https://www.genecards.org/cgi-bin/carddisp.pl?gene=MTAP
SPA17	Sperm Autoantigenic Protein 17	Protein Coding	Q15506	48	GC11P124673	15.8225	https://www.genecards.org/cgi-bin/carddisp.pl?gene=SPA17
MDC1	Mediator Of DNA Damage Checkpoint 1	Protein Coding	Q14676	55	GC06M103273	15.8091	https://www.genecards.org/cgi-bin/carddisp.pl?gene=MDC1
EIF5A2	Eukaryotic Translation Initiation Factor 5A2	Protein Coding	Q9GZV4	50	GC03M170888	15.8004	https://www.genecards.org/cgi-bin/carddisp.pl?gene=EIF5A2
BSCL2	BSCL2 Lipid Droplet Biogenesis Associated, Seipin	Protein Coding	Q96G97	56	GC11M136455	15.7937	https://www.genecards.org/cgi-bin/carddisp.pl?gene=BSCL2
EIF5A	Eukaryotic Translation Initiation Factor 5A	Protein Coding	P63241	56	GC17P007306	15.7884	https://www.genecards.org/cgi-bin/carddisp.pl?gene=EIF5A
EIF3E	Eukaryotic Translation Initiation Factor 3 Subunit E	Protein Coding	P60228	52	GC08M108163	15.7842	https://www.genecards.org/cgi-bin/carddisp.pl?gene=EIF3E
IFNB1	Interferon Beta 1	Protein Coding	P01574	56	GC09M021077	15.784	https://www.genecards.org/cgi-bin/carddisp.pl?gene=IFNB1
ARG1	Arginase 1	Protein Coding	P05089	63	GC06P174283	15.7726	https://www.genecards.org/cgi-bin/carddisp.pl?gene=ARG1
CAT	Catalase	Protein Coding	P04040	64	GC11P034460	15.7683	https://www.genecards.org/cgi-bin/carddisp.pl?gene=CAT
STC2	Stanniocalcin 2	Protein Coding	O76061	53	GC05M173314	15.7489	https://www.genecards.org/cgi-bin/carddisp.pl?gene=STC2
RAG1	Recombination Activating 1	Protein Coding	P15918	56	GC11P036554	15.7461	https://www.genecards.org/cgi-bin/carddisp.pl?gene=RAG1
MAGEA4	MAGE Family Member A4	Protein Coding	P43358	51	GC0XP151912	15.7433	https://www.genecards.org/cgi-bin/carddisp.pl?gene=MAGEA4
PHLPP1	PH Domain And Leucine Rich Repeat Protein Phosphatase 1	Protein Coding	O60346	53	GC18P062715	15.7394	https://www.genecards.org/cgi-bin/carddisp.pl?gene=PHLPP1
HOXA10	Homeobox A10	Protein Coding	P31260	53	GC07M028177	15.7152	https://www.genecards.org/cgi-bin/carddisp.pl?gene=HOXA10
FOSL2	FOS Like 2, AP-1 Transcription Factor Subunit	Protein Coding	P15408	55	GC02P028392	15.6886	https://www.genecards.org/cgi-bin/carddisp.pl?gene=FOSL2
WIF1	WNT Inhibitory Factor 1	Protein Coding	Q9Y5W5	55	GC12M065050	15.6842	https://www.genecards.org/cgi-bin/carddisp.pl?gene=WIF1
TNFRSF11B	TNF Receptor Superfamily Member 11b	Protein Coding	O00300	60	GC08M118923	15.6827	https://www.genecards.org/cgi-bin/carddisp.pl?gene=TNFRSF11B
NR1H2	Nuclear Receptor Subfamily 1 Group H Member 2	Protein Coding	P55055	59	GC19P050329	15.6686	https://www.genecards.org/cgi-bin/carddisp.pl?gene=NR1H2
OLA1	Obg Like ATPase 1	Protein Coding	Q9NTK5	53	GC02M174072	15.6501	https://www.genecards.org/cgi-bin/carddisp.pl?gene=OLA1
TRPC4	Transient Receptor Potential Cation Channel Subfamily C Member 4	Protein Coding	Q9UBN4	56	GC13M042368	15.6492	https://www.genecards.org/cgi-bin/carddisp.pl?gene=TRPC4
GH1	Growth Hormone 1	Protein Coding	P01241	56	GC17M063917	15.6455	https://www.genecards.org/cgi-bin/carddisp.pl?gene=GH1
MCM3	Minichromosome Maintenance Complex Component 3	Protein Coding	P25205	59	GC06M052264	15.6374	https://www.genecards.org/cgi-bin/carddisp.pl?gene=MCM3
PTP4A1	Protein Tyrosine Phosphatase 4A1	Protein Coding	Q93096	54	GC06P173440	15.6345	https://www.genecards.org/cgi-bin/carddisp.pl?gene=PTP4A1
SSBP2	Single Stranded DNA Binding Protein 2	Protein Coding	P81877	49	GC05M081413	15.6336	https://www.genecards.org/cgi-bin/carddisp.pl?gene=SSBP2
AGR3	Anterior Gradient 3, Protein Disulphide Isomerase Family Member	Protein Coding	Q8TD06	47	GC07M016854	15.6168	https://www.genecards.org/cgi-bin/carddisp.pl?gene=AGR3
FURIN	Furin, Paired Basic Amino Acid Cleaving Enzyme	Protein Coding	P09958	61	GC15P090868	15.6065	https://www.genecards.org/cgi-bin/carddisp.pl?gene=FURIN
NEK8	NIMA Related Kinase 8	Protein Coding	Q86SG6	53	GC17P028725	15.6039	https://www.genecards.org/cgi-bin/carddisp.pl?gene=NEK8
POLB	DNA Polymerase Beta	Protein Coding	P06746	59	GC08P042338	15.5959	https://www.genecards.org/cgi-bin/carddisp.pl?gene=POLB
LAG3	Lymphocyte Activating 3	Protein Coding	P18627	53	GC12P068276	15.5663	https://www.genecards.org/cgi-bin/carddisp.pl?gene=LAG3
GNE	Glucosamine (UDP-N-Acetyl)-2-Epimerase/N-Acetylmannosamine Kinase	Protein Coding	Q9Y223	55	GC09M036214	15.5594	https://www.genecards.org/cgi-bin/carddisp.pl?gene=GNE
UNG	Uracil DNA Glycosylase	Protein Coding	P13051	59	GC12P109097	15.5528	https://www.genecards.org/cgi-bin/carddisp.pl?gene=UNG
ASNS	Asparagine Synthetase (Glutamine-Hydrolyzing)	Protein Coding	P08243	59	GC07M097854	15.526	https://www.genecards.org/cgi-bin/carddisp.pl?gene=ASNS
SFRP1	Secreted Frizzled Related Protein 1	Protein Coding	Q8N474	56	GC08M041262	15.5159	https://www.genecards.org/cgi-bin/carddisp.pl?gene=SFRP1
VTI1A	Vesicle Transport Through Interaction With T-SNAREs 1A	Protein Coding	Q96AJ9	51	GC10P112446	15.508	https://www.genecards.org/cgi-bin/carddisp.pl?gene=VTI1A
S1PR1	Sphingosine-1-Phosphate Receptor 1	Protein Coding	P21453	59	GC01P101236	15.5043	https://www.genecards.org/cgi-bin/carddisp.pl?gene=S1PR1
GZMB	Granzyme B	Protein Coding	P10144	60	GC14M024630	15.4932	https://www.genecards.org/cgi-bin/carddisp.pl?gene=GZMB
JAZF1	JAZF Zinc Finger 1	Protein Coding	Q86VZ6	49	GC07M027830	15.479	https://www.genecards.org/cgi-bin/carddisp.pl?gene=JAZF1
INTS3	Integrator Complex Subunit 3	Protein Coding	Q68E01	48	GC01P153728	15.4784	https://www.genecards.org/cgi-bin/carddisp.pl?gene=INTS3
KLHL20	Kelch Like Family Member 20	Protein Coding	Q9Y2M5	50	GC01P173714	15.465	https://www.genecards.org/cgi-bin/carddisp.pl?gene=KLHL20
POLR3H	RNA Polymerase III Subunit H	Protein Coding	Q9Y535	50	GC22M041525	15.4602	https://www.genecards.org/cgi-bin/carddisp.pl?gene=POLR3H
NAMPT	Nicotinamide Phosphoribosyltransferase	Protein Coding	P43490	60	GC07M106248	15.4339	https://www.genecards.org/cgi-bin/carddisp.pl?gene=NAMPT
TCF4	Transcription Factor 4	Protein Coding	P15884	60	GC18M055222	15.4335	https://www.genecards.org/cgi-bin/carddisp.pl?gene=TCF4
RBP1	Retinol Binding Protein 1	Protein Coding	P09455	52	GC03M139517	15.4256	https://www.genecards.org/cgi-bin/carddisp.pl?gene=RBP1
CCBE1	Collagen And Calcium Binding EGF Domains 1	Protein Coding	Q6UXH8	52	GC18M059430	15.4199	https://www.genecards.org/cgi-bin/carddisp.pl?gene=CCBE1
MELK	Maternal Embryonic Leucine Zipper Kinase	Protein Coding	Q14680	59	GC09P036572	15.4196	https://www.genecards.org/cgi-bin/carddisp.pl?gene=MELK
GUSB	Glucuronidase Beta	Protein Coding	P08236	62	GC07M065960	15.4099	https://www.genecards.org/cgi-bin/carddisp.pl?gene=GUSB
ECM1	Extracellular Matrix Protein 1	Protein Coding	Q16610	57	GC01P150508	15.399	https://www.genecards.org/cgi-bin/carddisp.pl?gene=ECM1
PMEPA1	Prostate Transmembrane Protein, Androgen Induced 1	Protein Coding	Q969W9	49	GC20M057648	15.3968	https://www.genecards.org/cgi-bin/carddisp.pl?gene=PMEPA1
UBE2D1	Ubiquitin Conjugating Enzyme E2 D1	Protein Coding	P51668	56	GC10P058334	15.396	https://www.genecards.org/cgi-bin/carddisp.pl?gene=UBE2D1
TNC	Tenascin C	Protein Coding	P24821	63	GC09M115019	15.3898	https://www.genecards.org/cgi-bin/carddisp.pl?gene=TNC
HLA-DQA1	Major Histocompatibility Complex, Class II, DQ Alpha 1	Protein Coding	P01909	56	GC06P173108	15.3789	https://www.genecards.org/cgi-bin/carddisp.pl?gene=HLA-DQA1
SYK	Spleen Associated Tyrosine Kinase	Protein Coding	P43405	64	GC09P105236	15.3571	https://www.genecards.org/cgi-bin/carddisp.pl?gene=SYK
TNFRSF9	TNF Receptor Superfamily Member 9	Protein Coding	Q07011	57	GC01M007915	15.3469	https://www.genecards.org/cgi-bin/carddisp.pl?gene=TNFRSF9
CD276	CD276 Molecule	Protein Coding	Q5ZPR3	55	GC15P073683	15.3424	https://www.genecards.org/cgi-bin/carddisp.pl?gene=CD276
TNFRSF12A	TNF Receptor Superfamily Member 12A	Protein Coding	Q9NP84	54	GC16P003018	15.3382	https://www.genecards.org/cgi-bin/carddisp.pl?gene=TNFRSF12A
PPRC1	PPARG Related Coactivator 1	Protein Coding	Q5VV67	49	GC10P102119	15.335	https://www.genecards.org/cgi-bin/carddisp.pl?gene=PPRC1
TCIM	Transcriptional And Immune Response Regulator	Protein Coding	Q9NR00	42	GC08P040153	15.333	https://www.genecards.org/cgi-bin/carddisp.pl?gene=TCIM
ABCB4	ATP Binding Cassette Subfamily B Member 4	Protein Coding	P21439	60	GC07M087365	15.3299	https://www.genecards.org/cgi-bin/carddisp.pl?gene=ABCB4
DNAH8	Dynein Axonemal Heavy Chain 8	Protein Coding	Q96JB1	50	GC06P173224	15.3159	https://www.genecards.org/cgi-bin/carddisp.pl?gene=DNAH8
PRPF8	Pre-MRNA Processing Factor 8	Protein Coding	Q6P2Q9	54	GC17M001650	15.2938	https://www.genecards.org/cgi-bin/carddisp.pl?gene=PRPF8
PCSK1	Proprotein Convertase Subtilisin/Kexin Type 1	Protein Coding	P29120	63	GC05M096391	15.2895	https://www.genecards.org/cgi-bin/carddisp.pl?gene=PCSK1
ACE	Angiotensin I Converting Enzyme	Protein Coding	P12821	64	GC17P063477	15.2889	https://www.genecards.org/cgi-bin/carddisp.pl?gene=ACE
SLC25A13	Solute Carrier Family 25 Member 13	Protein Coding	Q9UJS0	59	GC07M096120	15.2788	https://www.genecards.org/cgi-bin/carddisp.pl?gene=SLC25A13
RBAK	RB Associated KRAB Zinc Finger	Protein Coding	Q9NYW8	47	GC07P005045	15.2612	https://www.genecards.org/cgi-bin/carddisp.pl?gene=RBAK
PDZRN3	PDZ Domain Containing Ring Finger 3	Protein Coding	Q9UPQ7	49	GC03M073382	15.2514	https://www.genecards.org/cgi-bin/carddisp.pl?gene=PDZRN3
ALCAM	Activated Leukocyte Cell Adhesion Molecule	Protein Coding	Q13740	54	GC03P105366	15.2443	https://www.genecards.org/cgi-bin/carddisp.pl?gene=ALCAM
DPPA2	Developmental Pluripotency Associated 2	Protein Coding	Q7Z7J5	46	GC03M109293	15.2424	https://www.genecards.org/cgi-bin/carddisp.pl?gene=DPPA2
CCNG2	Cyclin G2	Protein Coding	Q16589	49	GC04P077158	15.2281	https://www.genecards.org/cgi-bin/carddisp.pl?gene=CCNG2
AGER	Advanced Glycosylation End-Product Specific Receptor	Protein Coding	Q15109	59	GC06M032180	15.2172	https://www.genecards.org/cgi-bin/carddisp.pl?gene=AGER
SIK2	Salt Inducible Kinase 2	Protein Coding	Q9H0K1	58	GC11P112840	15.2074	https://www.genecards.org/cgi-bin/carddisp.pl?gene=SIK2
CUL3	Cullin 3	Protein Coding	Q13618	61	GC02M224470	15.1905	https://www.genecards.org/cgi-bin/carddisp.pl?gene=CUL3
SEMA4D	Semaphorin 4D	Protein Coding	Q92854	59	GC09M089360	15.1837	https://www.genecards.org/cgi-bin/carddisp.pl?gene=SEMA4D
ZNF100	Zinc Finger Protein 100	Protein Coding	Q8IYN0	46	GC19M021722	15.1814	https://www.genecards.org/cgi-bin/carddisp.pl?gene=ZNF100
LGR6	Leucine Rich Repeat Containing G Protein-Coupled Receptor 6	Protein Coding	Q9HBX8	53	GC01P202193	15.1793	https://www.genecards.org/cgi-bin/carddisp.pl?gene=LGR6
ATAD2	ATPase Family AAA Domain Containing 2	Protein Coding	Q6PL18	52	GC08M123319	15.1678	https://www.genecards.org/cgi-bin/carddisp.pl?gene=ATAD2
ANXA3	Annexin A3	Protein Coding	P12429	55	GC04P078551	15.1675	https://www.genecards.org/cgi-bin/carddisp.pl?gene=ANXA3
TNFRSF11A	TNF Receptor Superfamily Member 11a	Protein Coding	Q9Y6Q6	59	GC18P062325	15.1596	https://www.genecards.org/cgi-bin/carddisp.pl?gene=TNFRSF11A
ATP4A	ATPase H+/K+ Transporting Subunit Alpha	Protein Coding	P20648	54	GC19M105677	15.1563	https://www.genecards.org/cgi-bin/carddisp.pl?gene=ATP4A
CIP2A	Cellular Inhibitor Of PP2A	Protein Coding	Q8TCG1	49	GC03M108613	15.1514	https://www.genecards.org/cgi-bin/carddisp.pl?gene=CIP2A
DKK3	Dickkopf WNT Signaling Pathway Inhibitor 3	Protein Coding	Q9UBP4	53	GC11M014375	15.1511	https://www.genecards.org/cgi-bin/carddisp.pl?gene=DKK3
GSTA1	Glutathione S-Transferase Alpha 1	Protein Coding	P08263	54	GC06M052791	15.1283	https://www.genecards.org/cgi-bin/carddisp.pl?gene=GSTA1
CUX1	Cut Like Homeobox 1	Protein Coding	Q13948	57	GC07P101815	15.1261	https://www.genecards.org/cgi-bin/carddisp.pl?gene=CUX1
RRAS	RAS Related	Protein Coding	P10301	54	GC19M049635	15.126	https://www.genecards.org/cgi-bin/carddisp.pl?gene=RRAS
NT5E	5'-Nucleotidase Ecto	Protein Coding	P21589	65	GC06P085449	15.1223	https://www.genecards.org/cgi-bin/carddisp.pl?gene=NT5E
F7	Coagulation Factor VII	Protein Coding	P08709	61	GC13P113105	15.1054	https://www.genecards.org/cgi-bin/carddisp.pl?gene=F7
BRF2	BRF2 General Transcription Factor IIIB Subunit	Protein Coding	Q9HAW0	50	GC08M037843	15.0861	https://www.genecards.org/cgi-bin/carddisp.pl?gene=BRF2
SHMT1	Serine Hydroxymethyltransferase 1	Protein Coding	P34896	57	GC17M092729	15.0842	https://www.genecards.org/cgi-bin/carddisp.pl?gene=SHMT1
SPRY4	Sprouty RTK Signaling Antagonist 4	Protein Coding	Q9C004	56	GC05M142310	15.0829	https://www.genecards.org/cgi-bin/carddisp.pl?gene=SPRY4
TMCO5A	Transmembrane And Coiled-Coil Domains 5A	Protein Coding	Q8N6Q1	46	GC15P037921	15.0799	https://www.genecards.org/cgi-bin/carddisp.pl?gene=TMCO5A
HPGD	15-Hydroxyprostaglandin Dehydrogenase	Protein Coding	P15428	59	GC04M174490	15.0795	https://www.genecards.org/cgi-bin/carddisp.pl?gene=HPGD
F5	Coagulation Factor V	Protein Coding	P12259	60	GC01M169511	15.0769	https://www.genecards.org/cgi-bin/carddisp.pl?gene=F5
MYO1B	Myosin IB	Protein Coding	O43795	52	GC02P191246	15.0684	https://www.genecards.org/cgi-bin/carddisp.pl?gene=MYO1B
TACC3	Transforming Acidic Coiled-Coil Containing Protein 3	Protein Coding	Q9Y6A5	55	GC04P009304	15.066	https://www.genecards.org/cgi-bin/carddisp.pl?gene=TACC3
EDN3	Endothelin 3	Protein Coding	P14138	60	GC20P059300	15.0648	https://www.genecards.org/cgi-bin/carddisp.pl?gene=EDN3
HSPB2	Heat Shock Protein Family B (Small) Member 2	Protein Coding	Q16082	52	GC11P112858	15.0301	https://www.genecards.org/cgi-bin/carddisp.pl?gene=HSPB2
EHMT2	Euchromatic Histone Lysine Methyltransferase 2	Protein Coding	Q96KQ7	58	GC06M031879	15.0298	https://www.genecards.org/cgi-bin/carddisp.pl?gene=EHMT2
RASA2	RAS P21 Protein Activator 2	Protein Coding	Q15283	52	GC03P141487	15.0247	https://www.genecards.org/cgi-bin/carddisp.pl?gene=RASA2
KARS1	Lysyl-TRNA Synthetase 1	Protein Coding	Q15046	57	GC16M076086	15.0227	https://www.genecards.org/cgi-bin/carddisp.pl?gene=KARS1
SSX2	SSX Family Member 2	Protein Coding	Q16385	43	GC0XM052696	15.0224	https://www.genecards.org/cgi-bin/carddisp.pl?gene=SSX2
SOX10	SRY-Box Transcription Factor 10	Protein Coding	P56693	59	GC22M085515	15.0195	https://www.genecards.org/cgi-bin/carddisp.pl?gene=SOX10
ACTN4	Actinin Alpha 4	Protein Coding	O43707	60	GC19P038647	15.0178	https://www.genecards.org/cgi-bin/carddisp.pl?gene=ACTN4
ETV7	ETS Variant Transcription Factor 7	Protein Coding	Q9Y603	45	GC06M103474	15.007	https://www.genecards.org/cgi-bin/carddisp.pl?gene=ETV7
RPS6KC1	Ribosomal Protein S6 Kinase C1	Protein Coding	Q96S38	50	GC01P213051	15.0034	https://www.genecards.org/cgi-bin/carddisp.pl?gene=RPS6KC1
TERF2	Telomeric Repeat Binding Factor 2	Protein Coding	Q15554	55	GC16M069355	14.9907	https://www.genecards.org/cgi-bin/carddisp.pl?gene=TERF2
PGF	Placental Growth Factor	Protein Coding	P49763	56	GC14M074941	14.9906	https://www.genecards.org/cgi-bin/carddisp.pl?gene=PGF
SDC1	Syndecan 1	Protein Coding	P18827	56	GC02M020200	14.9785	https://www.genecards.org/cgi-bin/carddisp.pl?gene=SDC1
HSF1	Heat Shock Transcription Factor 1	Protein Coding	Q00613	60	GC08P144291	14.9733	https://www.genecards.org/cgi-bin/carddisp.pl?gene=HSF1
GPX4	Glutathione Peroxidase 4	Protein Coding	P36969	60	GC19P001103	14.9662	https://www.genecards.org/cgi-bin/carddisp.pl?gene=GPX4
CCN1	Cellular Communication Network Factor 1	Protein Coding	O00622	52	GC01P085585	14.9595	https://www.genecards.org/cgi-bin/carddisp.pl?gene=CCN1
SERPINB3	Serpin Family B Member 3	Protein Coding	P29508	52	GC18M063655	14.9504	https://www.genecards.org/cgi-bin/carddisp.pl?gene=SERPINB3
ASPRV1	Aspartic Peptidase Retroviral Like 1	Protein Coding	Q53RT3	50	GC02M069932	14.9358	https://www.genecards.org/cgi-bin/carddisp.pl?gene=ASPRV1
CDKN2AIP	CDKN2A Interacting Protein	Protein Coding	Q9NXV6	49	GC04P183444	14.9279	https://www.genecards.org/cgi-bin/carddisp.pl?gene=CDKN2AIP
DHDH	Dihydrodiol Dehydrogenase	Protein Coding	Q9UQ10	45	GC19P143277	14.9247	https://www.genecards.org/cgi-bin/carddisp.pl?gene=DHDH
CARM1	Coactivator Associated Arginine Methyltransferase 1	Protein Coding	Q86X55	60	GC19P010871	14.8965	https://www.genecards.org/cgi-bin/carddisp.pl?gene=CARM1
MAD2L1	Mitotic Arrest Deficient 2 Like 1	Protein Coding	Q13257	56	GC04M120055	14.8923	https://www.genecards.org/cgi-bin/carddisp.pl?gene=MAD2L1
CCR1	C-C Motif Chemokine Receptor 1	Protein Coding	P32246	57	GC03M046218	14.8843	https://www.genecards.org/cgi-bin/carddisp.pl?gene=CCR1
FHL2	Four And A Half LIM Domains 2	Protein Coding	Q14192	58	GC02M105357	14.8694	https://www.genecards.org/cgi-bin/carddisp.pl?gene=FHL2
EIF4A1	Eukaryotic Translation Initiation Factor 4A1	Protein Coding	P60842	60	GC17P007572	14.857	https://www.genecards.org/cgi-bin/carddisp.pl?gene=EIF4A1
SREBF2	Sterol Regulatory Element Binding Transcription Factor 2	Protein Coding	Q12772	56	GC22P041833	14.8565	https://www.genecards.org/cgi-bin/carddisp.pl?gene=SREBF2
PTK6	Protein Tyrosine Kinase 6	Protein Coding	Q13882	59	GC20M063528	14.8559	https://www.genecards.org/cgi-bin/carddisp.pl?gene=PTK6
MYRF	Myelin Regulatory Factor	Protein Coding	Q9Y2G1	50	GC11P103021	14.8075	https://www.genecards.org/cgi-bin/carddisp.pl?gene=MYRF
CDKN2D	Cyclin Dependent Kinase Inhibitor 2D	Protein Coding	P55273	52	GC19M010566	14.7987	https://www.genecards.org/cgi-bin/carddisp.pl?gene=CDKN2D
TP53I3	Tumor Protein P53 Inducible Protein 3	Protein Coding	Q53FA7	50	GC02M024078	14.7764	https://www.genecards.org/cgi-bin/carddisp.pl?gene=TP53I3
RPL10	Ribosomal Protein L10	Protein Coding	P27635	57	GC0XP154389	14.7628	https://www.genecards.org/cgi-bin/carddisp.pl?gene=RPL10
S100A1	S100 Calcium Binding Protein A1	Protein Coding	P23297	52	GC01P153627	14.746	https://www.genecards.org/cgi-bin/carddisp.pl?gene=S100A1
SLC5A5	Solute Carrier Family 5 Member 5	Protein Coding	Q92911	57	GC19P142529	14.7457	https://www.genecards.org/cgi-bin/carddisp.pl?gene=SLC5A5
RPTOR	Regulatory Associated Protein Of MTOR Complex 1	Protein Coding	Q8N122	57	GC17P080544	14.7402	https://www.genecards.org/cgi-bin/carddisp.pl?gene=RPTOR
PHF2	PHD Finger Protein 2	Protein Coding	O75151	52	GC09P093576	14.7261	https://www.genecards.org/cgi-bin/carddisp.pl?gene=PHF2
GABRB2	Gamma-Aminobutyric Acid Type A Receptor Subunit Beta2	Protein Coding	P47870	61	GC05M161288	14.7223	https://www.genecards.org/cgi-bin/carddisp.pl?gene=GABRB2
TERF1	Telomeric Repeat Binding Factor 1	Protein Coding	P54274	56	GC08P073008	14.7079	https://www.genecards.org/cgi-bin/carddisp.pl?gene=TERF1
DNAH9	Dynein Axonemal Heavy Chain 9	Protein Coding	Q9NYC9	50	GC17P011598	14.7075	https://www.genecards.org/cgi-bin/carddisp.pl?gene=DNAH9
DNM1L	Dynamin 1 Like	Protein Coding	O00429	61	GC12P032679	14.7053	https://www.genecards.org/cgi-bin/carddisp.pl?gene=DNM1L
IL2RB	Interleukin 2 Receptor Subunit Beta	Protein Coding	P14784	63	GC22M083884	14.7047	https://www.genecards.org/cgi-bin/carddisp.pl?gene=IL2RB
PDGFD	Platelet Derived Growth Factor D	Protein Coding	Q9GZP0	55	GC11M103907	14.7036	https://www.genecards.org/cgi-bin/carddisp.pl?gene=PDGFD
CABIN1	Calcineurin Binding Protein 1	Protein Coding	Q9Y6J0	54	GC22P024011	14.6985	https://www.genecards.org/cgi-bin/carddisp.pl?gene=CABIN1
RASA1	RAS P21 Protein Activator 1	Protein Coding	P20936	60	GC05P087267	14.6906	https://www.genecards.org/cgi-bin/carddisp.pl?gene=RASA1
KLK2	Kallikrein Related Peptidase 2	Protein Coding	P20151	58	GC19P050861	14.6861	https://www.genecards.org/cgi-bin/carddisp.pl?gene=KLK2
HMBS	Hydroxymethylbilane Synthase	Protein Coding	P08397	57	GC11P119084	14.6821	https://www.genecards.org/cgi-bin/carddisp.pl?gene=HMBS
NGFR	Nerve Growth Factor Receptor	Protein Coding	P08138	60	GC17P049495	14.6786	https://www.genecards.org/cgi-bin/carddisp.pl?gene=NGFR
S100A9	S100 Calcium Binding Protein A9	Protein Coding	P06702	56	GC01P153357	14.6732	https://www.genecards.org/cgi-bin/carddisp.pl?gene=S100A9
MAP3K14	Mitogen-Activated Protein Kinase Kinase Kinase 14	Protein Coding	Q99558	57	GC17M045263	14.6592	https://www.genecards.org/cgi-bin/carddisp.pl?gene=MAP3K14
SRSF2	Serine And Arginine Rich Splicing Factor 2	Protein Coding	Q01130	56	GC17M076734	14.6564	https://www.genecards.org/cgi-bin/carddisp.pl?gene=SRSF2
IGF2BP1	Insulin Like Growth Factor 2 MRNA Binding Protein 1	Protein Coding	Q9NZI8	53	GC17P144718	14.6551	https://www.genecards.org/cgi-bin/carddisp.pl?gene=IGF2BP1
LAMC1	Laminin Subunit Gamma 1	Protein Coding	P11047	57	GC01P183023	14.6527	https://www.genecards.org/cgi-bin/carddisp.pl?gene=LAMC1
KRT14	Keratin 14	Protein Coding	P02533	60	GC17M041582	14.643	https://www.genecards.org/cgi-bin/carddisp.pl?gene=KRT14
LMAN1L	Lectin, Mannose Binding 1 Like	Protein Coding	Q9HAT1	47	GC15P074812	14.635	https://www.genecards.org/cgi-bin/carddisp.pl?gene=LMAN1L
TRPM3	Transient Receptor Potential Cation Channel Subfamily M Member 3	Protein Coding	Q9HCF6	54	GC09M070529	14.633	https://www.genecards.org/cgi-bin/carddisp.pl?gene=TRPM3
SYNGR1	Synaptogyrin 1	Protein Coding	O43759	53	GC22P086938	14.633	https://www.genecards.org/cgi-bin/carddisp.pl?gene=SYNGR1
LTA	Lymphotoxin Alpha	Protein Coding	P01374	55	GC06P173078	14.6311	https://www.genecards.org/cgi-bin/carddisp.pl?gene=LTA
G6PC1	Glucose-6-Phosphatase Catalytic Subunit 1	Protein Coding	P35575	57	GC17P145863	14.6275	https://www.genecards.org/cgi-bin/carddisp.pl?gene=G6PC1
KPNA2	Karyopherin Subunit Alpha 2	Protein Coding	P52292	58	GC17P068035	14.617	https://www.genecards.org/cgi-bin/carddisp.pl?gene=KPNA2
CYP2C19	Cytochrome P450 Family 2 Subfamily C Member 19	Protein Coding	P33261	58	GC10P094762	14.6094	https://www.genecards.org/cgi-bin/carddisp.pl?gene=CYP2C19
CDA	Cytidine Deaminase	Protein Coding	P32320	56	GC01P068698	14.6039	https://www.genecards.org/cgi-bin/carddisp.pl?gene=CDA
FZD3	Frizzled Class Receptor 3	Protein Coding	Q9NPG1	57	GC08P028494	14.5977	https://www.genecards.org/cgi-bin/carddisp.pl?gene=FZD3
DRD2	Dopamine Receptor D2	Protein Coding	P14416	63	GC11M113409	14.5977	https://www.genecards.org/cgi-bin/carddisp.pl?gene=DRD2
PIN1	Peptidylprolyl Cis/Trans Isomerase, NIMA-Interacting 1	Protein Coding	Q13526	60	GC19P009835	14.5923	https://www.genecards.org/cgi-bin/carddisp.pl?gene=PIN1
SMAD6	SMAD Family Member 6	Protein Coding	O43541	60	GC15P066702	14.5657	https://www.genecards.org/cgi-bin/carddisp.pl?gene=SMAD6
CSNK2A1	Casein Kinase 2 Alpha 1	Protein Coding	P68400	63	GC20M000472	14.559	https://www.genecards.org/cgi-bin/carddisp.pl?gene=CSNK2A1
PTGFR	Prostaglandin F Receptor	Protein Coding	P43088	56	GC01P078303	14.5397	https://www.genecards.org/cgi-bin/carddisp.pl?gene=PTGFR
MTUS1	Microtubule Associated Scaffold Protein 1	Protein Coding	Q9ULD2	47	GC08M017643	14.5385	https://www.genecards.org/cgi-bin/carddisp.pl?gene=MTUS1
KLK13	Kallikrein Related Peptidase 13	Protein Coding	Q9UKR3	52	GC19M105371	14.5375	https://www.genecards.org/cgi-bin/carddisp.pl?gene=KLK13
ACP3	Acid Phosphatase 3	Protein Coding	P15309	56	GC03P142003	14.5309	https://www.genecards.org/cgi-bin/carddisp.pl?gene=ACP3
PRKCI	Protein Kinase C Iota	Protein Coding	P41743	60	GC03P170222	14.5099	https://www.genecards.org/cgi-bin/carddisp.pl?gene=PRKCI
DAXX	Death Domain Associated Protein	Protein Coding	Q9UER7	57	GC06M033318	14.5094	https://www.genecards.org/cgi-bin/carddisp.pl?gene=DAXX
LRPPRC	Leucine Rich Pentatricopeptide Repeat Containing	Protein Coding	P42704	54	GC02M043886	14.5004	https://www.genecards.org/cgi-bin/carddisp.pl?gene=LRPPRC
FBXO32	F-Box Protein 32	Protein Coding	Q969P5	53	GC08M123631	14.4916	https://www.genecards.org/cgi-bin/carddisp.pl?gene=FBXO32
FGF13	Fibroblast Growth Factor 13	Protein Coding	Q92913	56	GC0XM138615	14.4819	https://www.genecards.org/cgi-bin/carddisp.pl?gene=FGF13
NUTM1	NUT Midline Carcinoma Family Member 1	Protein Coding	Q86Y26	46	GC15P034343	14.4689	https://www.genecards.org/cgi-bin/carddisp.pl?gene=NUTM1
ASXL1	ASXL Transcriptional Regulator 1	Protein Coding	Q8IXJ9	55	GC20P047046	14.4687	https://www.genecards.org/cgi-bin/carddisp.pl?gene=ASXL1
PDGFA	Platelet Derived Growth Factor Subunit A	Protein Coding	P04085	57	GC07M000497	14.4659	https://www.genecards.org/cgi-bin/carddisp.pl?gene=PDGFA
NR4A1	Nuclear Receptor Subfamily 4 Group A Member 1	Protein Coding	P22736	60	GC12P052022	14.4605	https://www.genecards.org/cgi-bin/carddisp.pl?gene=NR4A1
TAP2	Transporter 2, ATP Binding Cassette Subfamily B Member	Protein Coding	Q03519	57	GC06M032821	14.4468	https://www.genecards.org/cgi-bin/carddisp.pl?gene=TAP2
ALOX15B	Arachidonate 15-Lipoxygenase Type B	Protein Coding	O15296	53	GC17P008039	14.4466	https://www.genecards.org/cgi-bin/carddisp.pl?gene=ALOX15B
GPSM2	G Protein Signaling Modulator 2	Protein Coding	P81274	53	GC01P108875	14.4414	https://www.genecards.org/cgi-bin/carddisp.pl?gene=GPSM2
TACR3	Tachykinin Receptor 3	Protein Coding	P29371	63	GC04M103586	14.4327	https://www.genecards.org/cgi-bin/carddisp.pl?gene=TACR3
MALT1	MALT1 Paracaspase	Protein Coding	Q9UDY8	60	GC18P058671	14.4304	https://www.genecards.org/cgi-bin/carddisp.pl?gene=MALT1
IKBKE	Inhibitor Of Nuclear Factor Kappa B Kinase Subunit Epsilon	Protein Coding	Q14164	58	GC01P206470	14.4173	https://www.genecards.org/cgi-bin/carddisp.pl?gene=IKBKE
RBFOX1	RNA Binding Fox-1 Homolog 1	Protein Coding	Q9NWB1	52	GC16P112383	14.4079	https://www.genecards.org/cgi-bin/carddisp.pl?gene=RBFOX1
TMEFF2	Transmembrane Protein With EGF Like And Two Follistatin Like Domains 2	Protein Coding	Q9UIK5	52	GC02M191950	14.4053	https://www.genecards.org/cgi-bin/carddisp.pl?gene=TMEFF2
SDCCAG8	SHH Signaling And Ciliogenesis Regulator SDCCAG8	Protein Coding	Q86SQ7	53	GC01P243255	14.3916	https://www.genecards.org/cgi-bin/carddisp.pl?gene=SDCCAG8
DMBT1	Deleted In Malignant Brain Tumors 1	Protein Coding	Q9UGM3	53	GC10P122560	14.389	https://www.genecards.org/cgi-bin/carddisp.pl?gene=DMBT1
CD79A	CD79a Molecule	Protein Coding	P11912	61	GC19P041877	14.3849	https://www.genecards.org/cgi-bin/carddisp.pl?gene=CD79A
IRF2	Interferon Regulatory Factor 2	Protein Coding	P14316	56	GC04M184387	14.3844	https://www.genecards.org/cgi-bin/carddisp.pl?gene=IRF2
HSP90B1	Heat Shock Protein 90 Beta Family Member 1	Protein Coding	P14625	60	GC12P103930	14.3794	https://www.genecards.org/cgi-bin/carddisp.pl?gene=HSP90B1
CUL4B	Cullin 4B	Protein Coding	Q13620	56	GC0XM120524	14.3735	https://www.genecards.org/cgi-bin/carddisp.pl?gene=CUL4B
PREPL	Prolyl Endopeptidase Like	Protein Coding	Q4J6C6	54	GC02M044316	14.3669	https://www.genecards.org/cgi-bin/carddisp.pl?gene=PREPL
ECT2	Epithelial Cell Transforming 2	Protein Coding	Q9H8V3	53	GC03P172750	14.3633	https://www.genecards.org/cgi-bin/carddisp.pl?gene=ECT2
PAWR	Pro-Apoptotic WT1 Regulator	Protein Coding	Q96IZ0	54	GC12M079574	14.3622	https://www.genecards.org/cgi-bin/carddisp.pl?gene=PAWR
SLC31A1	Solute Carrier Family 31 Member 1	Protein Coding	O15431	57	GC09P113221	14.3599	https://www.genecards.org/cgi-bin/carddisp.pl?gene=SLC31A1
EIF2B1	Eukaryotic Translation Initiation Factor 2B Subunit Alpha	Protein Coding	Q14232	56	GC12M123620	14.3589	https://www.genecards.org/cgi-bin/carddisp.pl?gene=EIF2B1
ADAM10	ADAM Metallopeptidase Domain 10	Protein Coding	O14672	67	GC15M058588	14.3555	https://www.genecards.org/cgi-bin/carddisp.pl?gene=ADAM10
LASP1	LIM And SH3 Protein 1	Protein Coding	Q14847	54	GC17P038869	14.3477	https://www.genecards.org/cgi-bin/carddisp.pl?gene=LASP1
DHH	Desert Hedgehog Signaling Molecule	Protein Coding	O43323	54	GC12M052066	14.3438	https://www.genecards.org/cgi-bin/carddisp.pl?gene=DHH
BCL2L2	BCL2 Like 2	Protein Coding	Q92843	56	GC14P055396	14.3395	https://www.genecards.org/cgi-bin/carddisp.pl?gene=BCL2L2
RHOD	Ras Homolog Family Member D	Protein Coding	O00212	49	GC11P103475	14.3371	https://www.genecards.org/cgi-bin/carddisp.pl?gene=RHOD
RHO	Rhodopsin	Protein Coding	P08100	60	GC03P141962	14.3312	https://www.genecards.org/cgi-bin/carddisp.pl?gene=RHO
TFF3	Trefoil Factor 3	Protein Coding	Q07654	54	GC21M042311	14.3294	https://www.genecards.org/cgi-bin/carddisp.pl?gene=TFF3
BIRC7	Baculoviral IAP Repeat Containing 7	Protein Coding	Q96CA5	52	GC20P063235	14.3255	https://www.genecards.org/cgi-bin/carddisp.pl?gene=BIRC7
STX8	Syntaxin 8	Protein Coding	Q9UNK0	52	GC17M009250	14.3182	https://www.genecards.org/cgi-bin/carddisp.pl?gene=STX8
GLI3	GLI Family Zinc Finger 3	Protein Coding	P10071	63	GC07M041960	14.3136	https://www.genecards.org/cgi-bin/carddisp.pl?gene=GLI3
SPRED1	Sprouty Related EVH1 Domain Containing 1	Protein Coding	Q7Z699	54	GC15P038252	14.3088	https://www.genecards.org/cgi-bin/carddisp.pl?gene=SPRED1
RSF1	Remodeling And Spacing Factor 1	Protein Coding	Q96T23	47	GC11M136943	14.301	https://www.genecards.org/cgi-bin/carddisp.pl?gene=RSF1
HDAC3	Histone Deacetylase 3	Protein Coding	O15379	63	GC05M141620	14.2999	https://www.genecards.org/cgi-bin/carddisp.pl?gene=HDAC3
G6PD	Glucose-6-Phosphate Dehydrogenase	Protein Coding	P11413	63	GC0XM154618	14.2906	https://www.genecards.org/cgi-bin/carddisp.pl?gene=G6PD
TAC3	Tachykinin Precursor 3	Protein Coding	Q9UHF0	55	GC12M060180	14.2898	https://www.genecards.org/cgi-bin/carddisp.pl?gene=TAC3
AICDA	Activation Induced Cytidine Deaminase	Protein Coding	Q9GZX7	57	GC12M008602	14.2874	https://www.genecards.org/cgi-bin/carddisp.pl?gene=AICDA
MFN2	Mitofusin 2	Protein Coding	O95140	61	GC01P011980	14.2825	https://www.genecards.org/cgi-bin/carddisp.pl?gene=MFN2
FAHD1	Fumarylacetoacetate Hydrolase Domain Containing 1	Protein Coding	Q6P587	49	GC16P001826	14.2809	https://www.genecards.org/cgi-bin/carddisp.pl?gene=FAHD1
AMBP	Alpha-1-Microglobulin/Bikunin Precursor	Protein Coding	P02760	57	GC09M114060	14.2734	https://www.genecards.org/cgi-bin/carddisp.pl?gene=AMBP
DOT1L	DOT1 Like Histone Lysine Methyltransferase	Protein Coding	Q8TEK3	57	GC19P141872	14.2727	https://www.genecards.org/cgi-bin/carddisp.pl?gene=DOT1L
FAN1	FANCD2 And FANCI Associated Nuclease 1	Protein Coding	Q9Y2M0	51	GC15P183809	14.2639	https://www.genecards.org/cgi-bin/carddisp.pl?gene=FAN1
COL18A1	Collagen Type XVIII Alpha 1 Chain	Protein Coding	P39060	59	GC21P045405	14.2583	https://www.genecards.org/cgi-bin/carddisp.pl?gene=COL18A1
CCKBR	Cholecystokinin B Receptor	Protein Coding	P32239	57	GC11P006259	14.2559	https://www.genecards.org/cgi-bin/carddisp.pl?gene=CCKBR
AGR2	Anterior Gradient 2, Protein Disulphide Isomerase Family Member	Protein Coding	O95994	52	GC07M017551	14.2531	https://www.genecards.org/cgi-bin/carddisp.pl?gene=AGR2
LIN28B	Lin-28 Homolog B	Protein Coding	Q6ZN17	54	GC06P173832	14.253	https://www.genecards.org/cgi-bin/carddisp.pl?gene=LIN28B
TACC1	Transforming Acidic Coiled-Coil Containing Protein 1	Protein Coding	O75410	52	GC08P038728	14.251	https://www.genecards.org/cgi-bin/carddisp.pl?gene=TACC1
SLC6A9	Solute Carrier Family 6 Member 9	Protein Coding	P48067	61	GC01M043991	14.2502	https://www.genecards.org/cgi-bin/carddisp.pl?gene=SLC6A9
MCM2	Minichromosome Maintenance Complex Component 2	Protein Coding	P49736	60	GC03P127598	14.2495	https://www.genecards.org/cgi-bin/carddisp.pl?gene=MCM2
ADAM19	ADAM Metallopeptidase Domain 19	Protein Coding	Q9H013	54	GC05M157395	14.248	https://www.genecards.org/cgi-bin/carddisp.pl?gene=ADAM19
PCDHA7	Protocadherin Alpha 7	Protein Coding	Q9UN72	46	GC05P156986	14.2429	https://www.genecards.org/cgi-bin/carddisp.pl?gene=PCDHA7
PROKR2	Prokineticin Receptor 2	Protein Coding	Q8NFJ6	53	GC20M010347	14.2342	https://www.genecards.org/cgi-bin/carddisp.pl?gene=PROKR2
TMPRSS3	Transmembrane Serine Protease 3	Protein Coding	P57727	53	GC21M042371	14.2291	https://www.genecards.org/cgi-bin/carddisp.pl?gene=TMPRSS3
PRSS22	Serine Protease 22	Protein Coding	Q9GZN4	52	GC16M002852	14.2287	https://www.genecards.org/cgi-bin/carddisp.pl?gene=PRSS22
NAPB	NSF Attachment Protein Beta	Protein Coding	Q9H115	52	GC20M023374	14.2261	https://www.genecards.org/cgi-bin/carddisp.pl?gene=NAPB
LGR5	Leucine Rich Repeat Containing G Protein-Coupled Receptor 5	Protein Coding	O75473	56	GC12P071439	14.2159	https://www.genecards.org/cgi-bin/carddisp.pl?gene=LGR5
DGCR6L	DiGeorge Syndrome Critical Region Gene 6 Like	Protein Coding	Q9BY27	45	GC22M020314	14.2142	https://www.genecards.org/cgi-bin/carddisp.pl?gene=DGCR6L
SLC35G1	Solute Carrier Family 35 Member G1	Protein Coding	Q2M3R5	43	GC10P093893	14.2004	https://www.genecards.org/cgi-bin/carddisp.pl?gene=SLC35G1
CCL20	C-C Motif Chemokine Ligand 20	Protein Coding	P78556	54	GC02P227846	14.1871	https://www.genecards.org/cgi-bin/carddisp.pl?gene=CCL20
ZDHHC8	Zinc Finger DHHC-Type Palmitoyltransferase 8	Protein Coding	Q9ULC8	50	GC22P020129	14.1789	https://www.genecards.org/cgi-bin/carddisp.pl?gene=ZDHHC8
PIK3R3	Phosphoinositide-3-Kinase Regulatory Subunit 3	Protein Coding	Q92569	56	GC01M046041	14.1771	https://www.genecards.org/cgi-bin/carddisp.pl?gene=PIK3R3
MYO18A	Myosin XVIIIA	Protein Coding	Q92614	51	GC17M092936	14.1732	https://www.genecards.org/cgi-bin/carddisp.pl?gene=MYO18A
PROK2	Prokineticin 2	Protein Coding	Q9HC23	53	GC03M071771	14.1725	https://www.genecards.org/cgi-bin/carddisp.pl?gene=PROK2
FLNA	Filamin A	Protein Coding	P21333	62	GC0XM154348	14.1607	https://www.genecards.org/cgi-bin/carddisp.pl?gene=FLNA
LIN28A	Lin-28 Homolog A	Protein Coding	Q9H9Z2	54	GC01P026410	14.1558	https://www.genecards.org/cgi-bin/carddisp.pl?gene=LIN28A
LRP6	LDL Receptor Related Protein 6	Protein Coding	O75581	60	GC12M034573	14.1486	https://www.genecards.org/cgi-bin/carddisp.pl?gene=LRP6
SLC49A4	Solute Carrier Family 49 Member 4	Protein Coding	Q96SL1	45	GC03P122933	14.1215	https://www.genecards.org/cgi-bin/carddisp.pl?gene=SLC49A4
ADH1B	Alcohol Dehydrogenase 1B (Class I), Beta Polypeptide	Protein Coding	P00325	57	GC04M099304	14.1206	https://www.genecards.org/cgi-bin/carddisp.pl?gene=ADH1B
CPA1	Carboxypeptidase A1	Protein Coding	P15085	56	GC07P130380	14.1199	https://www.genecards.org/cgi-bin/carddisp.pl?gene=CPA1
PYCR1	Pyrroline-5-Carboxylate Reductase 1	Protein Coding	P32322	57	GC17M081932	14.1146	https://www.genecards.org/cgi-bin/carddisp.pl?gene=PYCR1
STRADB	STE20 Related Adaptor Beta	Protein Coding	Q9C0K7	51	GC02P201387	14.1125	https://www.genecards.org/cgi-bin/carddisp.pl?gene=STRADB
KDM5B	Lysine Demethylase 5B	Protein Coding	Q9UGL1	57	GC01M202696	14.1016	https://www.genecards.org/cgi-bin/carddisp.pl?gene=KDM5B
IL16	Interleukin 16	Protein Coding	Q14005	54	GC15P081159	14.095	https://www.genecards.org/cgi-bin/carddisp.pl?gene=IL16
CLDN1	Claudin 1	Protein Coding	O95832	60	GC03M190305	14.0894	https://www.genecards.org/cgi-bin/carddisp.pl?gene=CLDN1
ARRB2	Arrestin Beta 2	Protein Coding	P32121	57	GC17P143239	14.0856	https://www.genecards.org/cgi-bin/carddisp.pl?gene=ARRB2
HGFAC	HGF Activator	Protein Coding	Q04756	55	GC04P009438	14.085	https://www.genecards.org/cgi-bin/carddisp.pl?gene=HGFAC
MMP8	Matrix Metallopeptidase 8	Protein Coding	P22894	60	GC11M137187	14.0772	https://www.genecards.org/cgi-bin/carddisp.pl?gene=MMP8
EIF3A	Eukaryotic Translation Initiation Factor 3 Subunit A	Protein Coding	Q14152	56	GC10M119034	14.0635	https://www.genecards.org/cgi-bin/carddisp.pl?gene=EIF3A
LIG3	DNA Ligase 3	Protein Coding	P49916	58	GC17P034980	14.06	https://www.genecards.org/cgi-bin/carddisp.pl?gene=LIG3
WAS	WASP Actin Nucleation Promoting Factor	Protein Coding	P42768	61	GC0XP048676	14.0581	https://www.genecards.org/cgi-bin/carddisp.pl?gene=WAS
STIL	STIL Centriolar Assembly Protein	Protein Coding	Q15468	51	GC01M047250	14.057	https://www.genecards.org/cgi-bin/carddisp.pl?gene=STIL
SKP1	S-Phase Kinase Associated Protein 1	Protein Coding	P63208	57	GC05M134148	14.0523	https://www.genecards.org/cgi-bin/carddisp.pl?gene=SKP1
FGF6	Fibroblast Growth Factor 6	Protein Coding	P10767	53	GC12M034340	14.0512	https://www.genecards.org/cgi-bin/carddisp.pl?gene=FGF6
NSD2	Nuclear Receptor Binding SET Domain Protein 2	Protein Coding	O96028	58	GC04P009308	14.0507	https://www.genecards.org/cgi-bin/carddisp.pl?gene=NSD2
NME2	NME/NM23 Nucleoside Diphosphate Kinase 2	Protein Coding	P22392	59	GC17P051165	14.0438	https://www.genecards.org/cgi-bin/carddisp.pl?gene=NME2
MND1	Meiotic Nuclear Divisions 1	Protein Coding	Q9BWT6	47	GC04P153344	14.0378	https://www.genecards.org/cgi-bin/carddisp.pl?gene=MND1
PXDNL	Peroxidasin Like	Protein Coding	A1KZ92	46	GC08M051319	14.0352	https://www.genecards.org/cgi-bin/carddisp.pl?gene=PXDNL
MMP16	Matrix Metallopeptidase 16	Protein Coding	P51512	58	GC08M088032	14.0329	https://www.genecards.org/cgi-bin/carddisp.pl?gene=MMP16
SSTR2	Somatostatin Receptor 2	Protein Coding	P30874	60	GC17P073165	14.0268	https://www.genecards.org/cgi-bin/carddisp.pl?gene=SSTR2
SMC1A	Structural Maintenance Of Chromosomes 1A	Protein Coding	Q14683	61	GC0XM053374	14.0262	https://www.genecards.org/cgi-bin/carddisp.pl?gene=SMC1A
HTATIP2	HIV-1 Tat Interactive Protein 2	Protein Coding	Q9BUP3	52	GC11P020363	14.0184	https://www.genecards.org/cgi-bin/carddisp.pl?gene=HTATIP2
NOG	Noggin	Protein Coding	Q13253	60	GC17P056593	14.0138	https://www.genecards.org/cgi-bin/carddisp.pl?gene=NOG
GHRH	Growth Hormone Releasing Hormone	Protein Coding	P01286	50	GC20M037251	14.0031	https://www.genecards.org/cgi-bin/carddisp.pl?gene=GHRH
PPARGC1A	PPARG Coactivator 1 Alpha	Protein Coding	Q9UBK2	60	GC04M023755	13.9896	https://www.genecards.org/cgi-bin/carddisp.pl?gene=PPARGC1A
SLC16A1	Solute Carrier Family 16 Member 1	Protein Coding	P53985	61	GC01M113143	13.9854	https://www.genecards.org/cgi-bin/carddisp.pl?gene=SLC16A1
SMC3	Structural Maintenance Of Chromosomes 3	Protein Coding	Q9UQE7	60	GC10P110567	13.9815	https://www.genecards.org/cgi-bin/carddisp.pl?gene=SMC3
PKN1	Protein Kinase N1	Protein Coding	Q16512	61	GC19P014433	13.9763	https://www.genecards.org/cgi-bin/carddisp.pl?gene=PKN1
SOX5	SRY-Box Transcription Factor 5	Protein Coding	P35711	57	GC12M023529	13.9755	https://www.genecards.org/cgi-bin/carddisp.pl?gene=SOX5
KLK14	Kallikrein Related Peptidase 14	Protein Coding	Q9P0G3	50	GC19M051077	13.9733	https://www.genecards.org/cgi-bin/carddisp.pl?gene=KLK14
LIAT1	Ligand Of ATE1	Protein Coding	Q6ZQX7	42	GC17P000410	13.9703	https://www.genecards.org/cgi-bin/carddisp.pl?gene=LIAT1
TMSB10	Thymosin Beta 10	Protein Coding	P63313	49	GC02P084905	13.9651	https://www.genecards.org/cgi-bin/carddisp.pl?gene=TMSB10
SOS2	SOS Ras/Rho Guanine Nucleotide Exchange Factor 2	Protein Coding	Q07890	57	GC14M050117	13.9541	https://www.genecards.org/cgi-bin/carddisp.pl?gene=SOS2
VWF	Von Willebrand Factor	Protein Coding	P04275	61	GC12M034378	13.924	https://www.genecards.org/cgi-bin/carddisp.pl?gene=VWF
CXCR1	C-X-C Motif Chemokine Receptor 1	Protein Coding	P25024	57	GC02M218162	13.923	https://www.genecards.org/cgi-bin/carddisp.pl?gene=CXCR1
PTGER4	Prostaglandin E Receptor 4	Protein Coding	P35408	59	GC05P040679	13.9004	https://www.genecards.org/cgi-bin/carddisp.pl?gene=PTGER4
TUSC3	Tumor Suppressor Candidate 3	Protein Coding	Q13454	54	GC08P015417	13.8719	https://www.genecards.org/cgi-bin/carddisp.pl?gene=TUSC3
BTBD16	BTB Domain Containing 16	Protein Coding	Q32M84	45	GC10P122271	13.8707	https://www.genecards.org/cgi-bin/carddisp.pl?gene=BTBD16
F2RL1	F2R Like Trypsin Receptor 1	Protein Coding	P55085	57	GC05P076818	13.87	https://www.genecards.org/cgi-bin/carddisp.pl?gene=F2RL1
TTN	Titin	Protein Coding	Q8WZ42	61	GC02M178525	13.8667	https://www.genecards.org/cgi-bin/carddisp.pl?gene=TTN
LTBP1	Latent Transforming Growth Factor Beta Binding Protein 1	Protein Coding	Q14766	57	GC02P032946	13.8623	https://www.genecards.org/cgi-bin/carddisp.pl?gene=LTBP1
KDM5A	Lysine Demethylase 5A	Protein Coding	P29375	55	GC12M000280	13.85	https://www.genecards.org/cgi-bin/carddisp.pl?gene=KDM5A
SFRP2	Secreted Frizzled Related Protein 2	Protein Coding	Q96HF1	53	GC04M153780	13.845	https://www.genecards.org/cgi-bin/carddisp.pl?gene=SFRP2
SEC23B	SEC23 Homolog B, COPII Coat Complex Component	Protein Coding	Q15437	53	GC20P018507	13.8434	https://www.genecards.org/cgi-bin/carddisp.pl?gene=SEC23B
WNT2	Wnt Family Member 2	Protein Coding	P09544	57	GC07M117362	13.8356	https://www.genecards.org/cgi-bin/carddisp.pl?gene=WNT2
TTR	Transthyretin	Protein Coding	P02766	61	GC18P031557	13.7958	https://www.genecards.org/cgi-bin/carddisp.pl?gene=TTR
LSP1	Lymphocyte Specific Protein 1	Protein Coding	P33241	53	GC11P015777	13.7844	https://www.genecards.org/cgi-bin/carddisp.pl?gene=LSP1
CARD11	Caspase Recruitment Domain Family Member 11	Protein Coding	Q9BXL7	59	GC07M002906	13.7816	https://www.genecards.org/cgi-bin/carddisp.pl?gene=CARD11
EIF1AX	Eukaryotic Translation Initiation Factor 1A X-Linked	Protein Coding	P47813	52	GC0XM020124	13.773	https://www.genecards.org/cgi-bin/carddisp.pl?gene=EIF1AX
IKBKG	Inhibitor Of Nuclear Factor Kappa B Kinase Regulatory Subunit Gamma	Protein Coding	Q9Y6K9	61	GC0XP154541	13.7709	https://www.genecards.org/cgi-bin/carddisp.pl?gene=IKBKG
CYP21A2	Cytochrome P450 Family 21 Subfamily A Member 2	Protein Coding	P08686	56	GC06P173102	13.7687	https://www.genecards.org/cgi-bin/carddisp.pl?gene=CYP21A2
CEACAM7	CEA Cell Adhesion Molecule 7	Protein Coding	Q14002	50	GC19M041673	13.767	https://www.genecards.org/cgi-bin/carddisp.pl?gene=CEACAM7
DVL1	Dishevelled Segment Polarity Protein 1	Protein Coding	O14640	60	GC01M001335	13.7637	https://www.genecards.org/cgi-bin/carddisp.pl?gene=DVL1
CDH17	Cadherin 17	Protein Coding	Q12864	56	GC08M094127	13.7529	https://www.genecards.org/cgi-bin/carddisp.pl?gene=CDH17
FTO	FTO Alpha-Ketoglutarate Dependent Dioxygenase	Protein Coding	Q9C0B1	59	GC16P113652	13.718	https://www.genecards.org/cgi-bin/carddisp.pl?gene=FTO
PGK1	Phosphoglycerate Kinase 1	Protein Coding	P00558	62	GC0XP078241	13.7174	https://www.genecards.org/cgi-bin/carddisp.pl?gene=PGK1
ISG15	ISG15 Ubiquitin Like Modifier	Protein Coding	P05161	59	GC01P001001	13.7156	https://www.genecards.org/cgi-bin/carddisp.pl?gene=ISG15
NANOS3	Nanos C2HC-Type Zinc Finger 3	Protein Coding	P60323	47	GC19P013862	13.7139	https://www.genecards.org/cgi-bin/carddisp.pl?gene=NANOS3
PRMT1	Protein Arginine Methyltransferase 1	Protein Coding	Q99873	61	GC19P049675	13.6991	https://www.genecards.org/cgi-bin/carddisp.pl?gene=PRMT1
STS	Steroid Sulfatase	Protein Coding	P08842	59	GC0XP007146	13.6965	https://www.genecards.org/cgi-bin/carddisp.pl?gene=STS
CTC1	CST Telomere Replication Complex Component 1	Protein Coding	Q2NKJ3	49	GC17M092479	13.6932	https://www.genecards.org/cgi-bin/carddisp.pl?gene=CTC1
CDR2	Cerebellar Degeneration Related Protein 2	Protein Coding	Q01850	52	GC16M048001	13.6909	https://www.genecards.org/cgi-bin/carddisp.pl?gene=CDR2
DFFA	DNA Fragmentation Factor Subunit Alpha	Protein Coding	O00273	57	GC01M010456	13.6901	https://www.genecards.org/cgi-bin/carddisp.pl?gene=DFFA
CUL4A	Cullin 4A	Protein Coding	Q13619	56	GC13P113208	13.6816	https://www.genecards.org/cgi-bin/carddisp.pl?gene=CUL4A
SIRT3	Sirtuin 3	Protein Coding	Q9NTG7	60	GC11M000215	13.6748	https://www.genecards.org/cgi-bin/carddisp.pl?gene=SIRT3
SH2B1	SH2B Adaptor Protein 1	Protein Coding	Q9NRF2	54	GC16P113026	13.6709	https://www.genecards.org/cgi-bin/carddisp.pl?gene=SH2B1
CDK8	Cyclin Dependent Kinase 8	Protein Coding	P49336	62	GC13P026254	13.6677	https://www.genecards.org/cgi-bin/carddisp.pl?gene=CDK8
PEA15	Proliferation And Apoptosis Adaptor Protein 15	Protein Coding	Q15121	53	GC01P160205	13.6672	https://www.genecards.org/cgi-bin/carddisp.pl?gene=PEA15
IRF4	Interferon Regulatory Factor 4	Protein Coding	Q15306	57	GC06P000391	13.6511	https://www.genecards.org/cgi-bin/carddisp.pl?gene=IRF4
BTRC	Beta-Transducin Repeat Containing E3 Ubiquitin Protein Ligase	Protein Coding	Q9Y297	57	GC10P101354	13.6495	https://www.genecards.org/cgi-bin/carddisp.pl?gene=BTRC
LATS2	Large Tumor Suppressor Kinase 2	Protein Coding	Q9NRM7	58	GC13M020973	13.6471	https://www.genecards.org/cgi-bin/carddisp.pl?gene=LATS2
HLA-C	Major Histocompatibility Complex, Class I, C	Protein Coding	P10321	57	GC06M103302	13.6254	https://www.genecards.org/cgi-bin/carddisp.pl?gene=HLA-C
ADAM12	ADAM Metallopeptidase Domain 12	Protein Coding	O43184	58	GC10M126012	13.6251	https://www.genecards.org/cgi-bin/carddisp.pl?gene=ADAM12
MAP3K7	Mitogen-Activated Protein Kinase Kinase Kinase 7	Protein Coding	O43318	63	GC06M090513	13.6044	https://www.genecards.org/cgi-bin/carddisp.pl?gene=MAP3K7
RBX1	Ring-Box 1	Protein Coding	P62877	56	GC22P040951	13.5903	https://www.genecards.org/cgi-bin/carddisp.pl?gene=RBX1
TRIM37	Tripartite Motif Containing 37	Protein Coding	O94972	54	GC17M093936	13.5852	https://www.genecards.org/cgi-bin/carddisp.pl?gene=TRIM37
RNASET2	Ribonuclease T2	Protein Coding	O00584	57	GC06M166924	13.576	https://www.genecards.org/cgi-bin/carddisp.pl?gene=RNASET2
TRAF6	TNF Receptor Associated Factor 6	Protein Coding	Q9Y4K3	59	GC11M036467	13.5739	https://www.genecards.org/cgi-bin/carddisp.pl?gene=TRAF6
SPG7	SPG7 Matrix AAA Peptidase Subunit, Paraplegin	Protein Coding	Q9UQ90	57	GC16P115056	13.5729	https://www.genecards.org/cgi-bin/carddisp.pl?gene=SPG7
CCR5	C-C Motif Chemokine Receptor 5	Protein Coding	P51681	60	GC03P063059	13.5723	https://www.genecards.org/cgi-bin/carddisp.pl?gene=CCR5
PCLAF	PCNA Clamp Associated Factor	Protein Coding	Q15004	47	GC15M159024	13.5665	https://www.genecards.org/cgi-bin/carddisp.pl?gene=PCLAF
CEACAM6	CEA Cell Adhesion Molecule 6	Protein Coding	P40199	53	GC19P041750	13.5636	https://www.genecards.org/cgi-bin/carddisp.pl?gene=CEACAM6
FGF19	Fibroblast Growth Factor 19	Protein Coding	O95750	57	GC11M136731	13.5515	https://www.genecards.org/cgi-bin/carddisp.pl?gene=FGF19
SETBP1	SET Binding Protein 1	Protein Coding	Q9Y6X0	54	GC18P044680	13.5192	https://www.genecards.org/cgi-bin/carddisp.pl?gene=SETBP1
ROR2	Receptor Tyrosine Kinase Like Orphan Receptor 2	Protein Coding	Q01974	61	GC09M119805	13.5149	https://www.genecards.org/cgi-bin/carddisp.pl?gene=ROR2
GADD45B	Growth Arrest And DNA Damage Inducible Beta	Protein Coding	O75293	50	GC19P002476	13.5143	https://www.genecards.org/cgi-bin/carddisp.pl?gene=GADD45B
BTG2	BTG Anti-Proliferation Factor 2	Protein Coding	P78543	52	GC01P203305	13.5062	https://www.genecards.org/cgi-bin/carddisp.pl?gene=BTG2
VCP	Valosin Containing Protein	Protein Coding	P55072	62	GC09M035572	13.5056	https://www.genecards.org/cgi-bin/carddisp.pl?gene=VCP
EIF2AK2	Eukaryotic Translation Initiation Factor 2 Alpha Kinase 2	Protein Coding	P19525	63	GC02M037099	13.4946	https://www.genecards.org/cgi-bin/carddisp.pl?gene=EIF2AK2
ZNF350	Zinc Finger Protein 350	Protein Coding	Q9GZX5	44	GC19M105412	13.4907	https://www.genecards.org/cgi-bin/carddisp.pl?gene=ZNF350
RPS19	Ribosomal Protein S19	Protein Coding	P39019	60	GC19P143029	13.4796	https://www.genecards.org/cgi-bin/carddisp.pl?gene=RPS19
NOD2	Nucleotide Binding Oligomerization Domain Containing 2	Protein Coding	Q9HC29	60	GC16P050693	13.4689	https://www.genecards.org/cgi-bin/carddisp.pl?gene=NOD2
GPX3	Glutathione Peroxidase 3	Protein Coding	P22352	54	GC05P157310	13.4673	https://www.genecards.org/cgi-bin/carddisp.pl?gene=GPX3
FLI1	Fli-1 Proto-Oncogene, ETS Transcription Factor	Protein Coding	Q01543	60	GC11P128686	13.4657	https://www.genecards.org/cgi-bin/carddisp.pl?gene=FLI1
PDHB	Pyruvate Dehydrogenase E1 Subunit Beta	Protein Coding	P11177	60	GC03M058475	13.4518	https://www.genecards.org/cgi-bin/carddisp.pl?gene=PDHB
DUSP6	Dual Specificity Phosphatase 6	Protein Coding	Q16828	60	GC12M089347	13.4503	https://www.genecards.org/cgi-bin/carddisp.pl?gene=DUSP6
ZP2	Zona Pellucida Glycoprotein 2	Protein Coding	Q05996	50	GC16M047850	13.4441	https://www.genecards.org/cgi-bin/carddisp.pl?gene=ZP2
WNT10B	Wnt Family Member 10B	Protein Coding	O00744	59	GC12M048965	13.436	https://www.genecards.org/cgi-bin/carddisp.pl?gene=WNT10B
TLR8	Toll Like Receptor 8	Protein Coding	Q9NR97	62	GC0XP012924	13.4279	https://www.genecards.org/cgi-bin/carddisp.pl?gene=TLR8
HS6ST1	Heparan Sulfate 6-O-Sulfotransferase 1	Protein Coding	O60243	54	GC02M128236	13.4279	https://www.genecards.org/cgi-bin/carddisp.pl?gene=HS6ST1
DAB2IP	DAB2 Interacting Protein	Protein Coding	Q5VWQ8	51	GC09P149365	13.4255	https://www.genecards.org/cgi-bin/carddisp.pl?gene=DAB2IP
FZD1	Frizzled Class Receptor 1	Protein Coding	Q9UP38	59	GC07P091264	13.4209	https://www.genecards.org/cgi-bin/carddisp.pl?gene=FZD1
COX4I1	Cytochrome C Oxidase Subunit 4I1	Protein Coding	P13073	59	GC16P085798	13.4098	https://www.genecards.org/cgi-bin/carddisp.pl?gene=COX4I1
ATG9B	Autophagy Related 9B	Protein Coding	Q674R7	48	GC07M151012	13.3956	https://www.genecards.org/cgi-bin/carddisp.pl?gene=ATG9B
PTN	Pleiotrophin	Protein Coding	P21246	53	GC07M137227	13.3913	https://www.genecards.org/cgi-bin/carddisp.pl?gene=PTN
NAA10	N-Alpha-Acetyltransferase 10, NatA Catalytic Subunit	Protein Coding	P41227	57	GC0XM153929	13.3845	https://www.genecards.org/cgi-bin/carddisp.pl?gene=NAA10
MYH9	Myosin Heavy Chain 9	Protein Coding	P35579	60	GC22M036281	13.3703	https://www.genecards.org/cgi-bin/carddisp.pl?gene=MYH9
CXCL9	C-X-C Motif Chemokine Ligand 9	Protein Coding	Q07325	52	GC04M076001	13.363	https://www.genecards.org/cgi-bin/carddisp.pl?gene=CXCL9
SPHK1	Sphingosine Kinase 1	Protein Coding	Q9NYA1	59	GC17P076376	13.3599	https://www.genecards.org/cgi-bin/carddisp.pl?gene=SPHK1
GRB7	Growth Factor Receptor Bound Protein 7	Protein Coding	Q14451	56	GC17P144371	13.3564	https://www.genecards.org/cgi-bin/carddisp.pl?gene=GRB7
CHRNA3	Cholinergic Receptor Nicotinic Alpha 3 Subunit	Protein Coding	P32297	59	GC15M159388	13.3484	https://www.genecards.org/cgi-bin/carddisp.pl?gene=CHRNA3
PLAGL1	PLAG1 Like Zinc Finger 1	Protein Coding	Q9UM63	56	GC06M143940	13.3454	https://www.genecards.org/cgi-bin/carddisp.pl?gene=PLAGL1
U2AF2	U2 Small Nuclear RNA Auxiliary Factor 2	Protein Coding	P26368	52	GC19P055654	13.3439	https://www.genecards.org/cgi-bin/carddisp.pl?gene=U2AF2
VCAM1	Vascular Cell Adhesion Molecule 1	Protein Coding	P19320	59	GC01P100719	13.3415	https://www.genecards.org/cgi-bin/carddisp.pl?gene=VCAM1
TRIM33	Tripartite Motif Containing 33	Protein Coding	Q9UPN9	55	GC01M114392	13.3306	https://www.genecards.org/cgi-bin/carddisp.pl?gene=TRIM33
CHKA	Choline Kinase Alpha	Protein Coding	P35790	57	GC11M068052	13.3234	https://www.genecards.org/cgi-bin/carddisp.pl?gene=CHKA
SMARCAL1	SNF2 Related Chromatin Remodeling Annealing Helicase 1	Protein Coding	Q9NZC9	58	GC02P216412	13.3196	https://www.genecards.org/cgi-bin/carddisp.pl?gene=SMARCAL1
FZD5	Frizzled Class Receptor 5	Protein Coding	Q13467	58	GC02M207762	13.3164	https://www.genecards.org/cgi-bin/carddisp.pl?gene=FZD5
HLTF	Helicase Like Transcription Factor	Protein Coding	Q14527	53	GC03M149030	13.2954	https://www.genecards.org/cgi-bin/carddisp.pl?gene=HLTF
CCK	Cholecystokinin	Protein Coding	P06307	56	GC03M042274	13.2893	https://www.genecards.org/cgi-bin/carddisp.pl?gene=CCK
SGK2	Serum/Glucocorticoid Regulated Kinase 2	Protein Coding	Q9HBY8	54	GC20P043558	13.285	https://www.genecards.org/cgi-bin/carddisp.pl?gene=SGK2
KAT2B	Lysine Acetyltransferase 2B	Protein Coding	Q92831	61	GC03P025876	13.283	https://www.genecards.org/cgi-bin/carddisp.pl?gene=KAT2B
YARS2	Tyrosyl-TRNA Synthetase 2	Protein Coding	Q9Y2Z4	57	GC12M034884	13.2791	https://www.genecards.org/cgi-bin/carddisp.pl?gene=YARS2
AIFM2	AIF Family Member 2	Protein Coding	Q9BRQ8	52	GC10M070098	13.2745	https://www.genecards.org/cgi-bin/carddisp.pl?gene=AIFM2
RAG2	Recombination Activating 2	Protein Coding	P55895	53	GC11M036575	13.2742	https://www.genecards.org/cgi-bin/carddisp.pl?gene=RAG2
NR2F2	Nuclear Receptor Subfamily 2 Group F Member 2	Protein Coding	P24468	61	GC15P096325	13.2702	https://www.genecards.org/cgi-bin/carddisp.pl?gene=NR2F2
NSUN2	NOP2/Sun RNA Methyltransferase 2	Protein Coding	Q08J23	56	GC05M006599	13.2695	https://www.genecards.org/cgi-bin/carddisp.pl?gene=NSUN2
FKBP1A	FKBP Prolyl Isomerase 1A	Protein Coding	P62942	61	GC20M001369	13.2661	https://www.genecards.org/cgi-bin/carddisp.pl?gene=FKBP1A
ETV5	ETS Variant Transcription Factor 5	Protein Coding	P41161	52	GC03M186046	13.2589	https://www.genecards.org/cgi-bin/carddisp.pl?gene=ETV5
CBX3	Chromobox 3	Protein Coding	Q13185	54	GC07P026201	13.2582	https://www.genecards.org/cgi-bin/carddisp.pl?gene=CBX3
IGF2BP2	Insulin Like Growth Factor 2 MRNA Binding Protein 2	Protein Coding	Q9Y6M1	57	GC03M185643	13.2413	https://www.genecards.org/cgi-bin/carddisp.pl?gene=IGF2BP2
PDHX	Pyruvate Dehydrogenase Complex Component X	Protein Coding	O00330	59	GC11P034894	13.2356	https://www.genecards.org/cgi-bin/carddisp.pl?gene=PDHX
CEACAM1	CEA Cell Adhesion Molecule 1	Protein Coding	P13688	57	GC19M042507	13.2256	https://www.genecards.org/cgi-bin/carddisp.pl?gene=CEACAM1
SEMA3F	Semaphorin 3F	Protein Coding	Q13275	54	GC03P063239	13.2255	https://www.genecards.org/cgi-bin/carddisp.pl?gene=SEMA3F
COL2A1	Collagen Type II Alpha 1 Chain	Protein Coding	P02458	63	GC12M047972	13.2234	https://www.genecards.org/cgi-bin/carddisp.pl?gene=COL2A1
UBE2C	Ubiquitin Conjugating Enzyme E2 C	Protein Coding	O00762	56	GC20P045812	13.2176	https://www.genecards.org/cgi-bin/carddisp.pl?gene=UBE2C
CTSK	Cathepsin K	Protein Coding	P43235	63	GC01M166075	13.2094	https://www.genecards.org/cgi-bin/carddisp.pl?gene=CTSK
PLCG2	Phospholipase C Gamma 2	Protein Coding	P16885	65	GC16P114474	13.2083	https://www.genecards.org/cgi-bin/carddisp.pl?gene=PLCG2
HAS1	Hyaluronan Synthase 1	Protein Coding	Q92839	52	GC19M105396	13.2049	https://www.genecards.org/cgi-bin/carddisp.pl?gene=HAS1
CHRNA5	Cholinergic Receptor Nicotinic Alpha 5 Subunit	Protein Coding	P30532	57	GC15P078565	13.1975	https://www.genecards.org/cgi-bin/carddisp.pl?gene=CHRNA5
IL1R2	Interleukin 1 Receptor Type 2	Protein Coding	P27930	59	GC02P101991	13.1948	https://www.genecards.org/cgi-bin/carddisp.pl?gene=IL1R2
ALOX12	Arachidonate 12-Lipoxygenase, 12S Type	Protein Coding	P18054	57	GC17P143321	13.1942	https://www.genecards.org/cgi-bin/carddisp.pl?gene=ALOX12
ARHGDIB	Rho GDP Dissociation Inhibitor Beta	Protein Coding	P52566	56	GC12M014942	13.1862	https://www.genecards.org/cgi-bin/carddisp.pl?gene=ARHGDIB
MAD2L2	Mitotic Arrest Deficient 2 Like 2	Protein Coding	Q9UI95	56	GC01M020951	13.1741	https://www.genecards.org/cgi-bin/carddisp.pl?gene=MAD2L2
IGFBP7	Insulin Like Growth Factor Binding Protein 7	Protein Coding	Q16270	59	GC04M057030	13.1712	https://www.genecards.org/cgi-bin/carddisp.pl?gene=IGFBP7
GAS6	Growth Arrest Specific 6	Protein Coding	Q14393	56	GC13M113820	13.1671	https://www.genecards.org/cgi-bin/carddisp.pl?gene=GAS6
IL5	Interleukin 5	Protein Coding	P05113	58	GC05M132541	13.1638	https://www.genecards.org/cgi-bin/carddisp.pl?gene=IL5
SLC7A5	Solute Carrier Family 7 Member 5	Protein Coding	Q01650	57	GC16M087830	13.1601	https://www.genecards.org/cgi-bin/carddisp.pl?gene=SLC7A5
SLC29A1	Solute Carrier Family 29 Member 1 (Augustine Blood Group)	Protein Coding	Q99808	60	GC06P044219	13.1526	https://www.genecards.org/cgi-bin/carddisp.pl?gene=SLC29A1
FYN	FYN Proto-Oncogene, Src Family Tyrosine Kinase	Protein Coding	P06241	60	GC06M111660	13.151	https://www.genecards.org/cgi-bin/carddisp.pl?gene=FYN
EGLN1	Egl-9 Family Hypoxia Inducible Factor 1	Protein Coding	Q9GZT9	63	GC01M231363	13.1503	https://www.genecards.org/cgi-bin/carddisp.pl?gene=EGLN1
SOX11	SRY-Box Transcription Factor 11	Protein Coding	P35716	53	GC02P005707	13.1479	https://www.genecards.org/cgi-bin/carddisp.pl?gene=SOX11
ANXA11	Annexin A11	Protein Coding	P50995	56	GC10M080150	13.1444	https://www.genecards.org/cgi-bin/carddisp.pl?gene=ANXA11
PON1	Paraoxonase 1	Protein Coding	P27169	60	GC07M095297	13.1424	https://www.genecards.org/cgi-bin/carddisp.pl?gene=PON1
FCGR3A	Fc Gamma Receptor IIIa	Protein Coding	P08637	60	GC01M161541	13.1238	https://www.genecards.org/cgi-bin/carddisp.pl?gene=FCGR3A
AKAP3	A-Kinase Anchoring Protein 3	Protein Coding	O75969	50	GC12M034350	13.1193	https://www.genecards.org/cgi-bin/carddisp.pl?gene=AKAP3
KLK15	Kallikrein Related Peptidase 15	Protein Coding	Q9H2R5	53	GC19M050825	13.116	https://www.genecards.org/cgi-bin/carddisp.pl?gene=KLK15
UBC	Ubiquitin C	Protein Coding	P0CG48	56	GC12M124911	13.1062	https://www.genecards.org/cgi-bin/carddisp.pl?gene=UBC
EPHA1	EPH Receptor A1	Protein Coding	P21709	60	GC07M143390	13.0979	https://www.genecards.org/cgi-bin/carddisp.pl?gene=EPHA1
MMP12	Matrix Metallopeptidase 12	Protein Coding	P39900	59	GC11M102862	13.0978	https://www.genecards.org/cgi-bin/carddisp.pl?gene=MMP12
NUMA1	Nuclear Mitotic Apparatus Protein 1	Protein Coding	Q14980	58	GC11M072002	13.0933	https://www.genecards.org/cgi-bin/carddisp.pl?gene=NUMA1
RBM15	RNA Binding Motif Protein 15	Protein Coding	Q96T37	49	GC01P110338	13.0878	https://www.genecards.org/cgi-bin/carddisp.pl?gene=RBM15
CLIC4	Chloride Intracellular Channel 4	Protein Coding	Q9Y696	52	GC01P024745	13.0533	https://www.genecards.org/cgi-bin/carddisp.pl?gene=CLIC4
BNIP3	BCL2 Interacting Protein 3	Protein Coding	Q12983	53	GC10M131966	13.0462	https://www.genecards.org/cgi-bin/carddisp.pl?gene=BNIP3
RND2	Rho Family GTPase 2	Protein Coding	P52198	48	GC17P144473	13.0428	https://www.genecards.org/cgi-bin/carddisp.pl?gene=RND2
PRDX2	Peroxiredoxin 2	Protein Coding	P32119	59	GC19M012796	13.0386	https://www.genecards.org/cgi-bin/carddisp.pl?gene=PRDX2
TBX20	T-Box Transcription Factor 20	Protein Coding	Q9UMR3	53	GC07M035237	13.0345	https://www.genecards.org/cgi-bin/carddisp.pl?gene=TBX20
HNRNPA1	Heterogeneous Nuclear Ribonucleoprotein A1	Protein Coding	P09651	60	GC12P054280	13.0331	https://www.genecards.org/cgi-bin/carddisp.pl?gene=HNRNPA1
TCHP	Trichoplein Keratin Filament Binding	Protein Coding	Q9BT92	47	GC12P109906	13.0329	https://www.genecards.org/cgi-bin/carddisp.pl?gene=TCHP
SLC22A5	Solute Carrier Family 22 Member 5	Protein Coding	O76082	60	GC05P132369	13.0312	https://www.genecards.org/cgi-bin/carddisp.pl?gene=SLC22A5
NHERF1	NHERF Family PDZ Scaffold Protein 1	Protein Coding	O14745	57	GC17P145176	13.0139	https://www.genecards.org/cgi-bin/carddisp.pl?gene=NHERF1
IL17RD	Interleukin 17 Receptor D	Protein Coding	Q8NFM7	57	GC03M057089	13.0049	https://www.genecards.org/cgi-bin/carddisp.pl?gene=IL17RD
LEFTY2	Left-Right Determination Factor 2	Protein Coding	O00292	56	GC01M227366	13.0021	https://www.genecards.org/cgi-bin/carddisp.pl?gene=LEFTY2
SLC1A5	Solute Carrier Family 1 Member 5	Protein Coding	Q15758	57	GC19M105179	13.0013	https://www.genecards.org/cgi-bin/carddisp.pl?gene=SLC1A5
ENOX2	Ecto-NOX Disulfide-Thiol Exchanger 2	Protein Coding	Q16206	50	GC0XM130623	13.0005	https://www.genecards.org/cgi-bin/carddisp.pl?gene=ENOX2
INPP4B	Inositol Polyphosphate-4-Phosphatase Type II B	Protein Coding	O15327	52	GC04M142023	12.9906	https://www.genecards.org/cgi-bin/carddisp.pl?gene=INPP4B
PIM2	Pim-2 Proto-Oncogene, Serine/Threonine Kinase	Protein Coding	Q9P1W9	57	GC0XM048913	12.9813	https://www.genecards.org/cgi-bin/carddisp.pl?gene=PIM2
RSPO3	R-Spondin 3	Protein Coding	Q9BXY4	51	GC06P127118	12.9722	https://www.genecards.org/cgi-bin/carddisp.pl?gene=RSPO3
ELOC	Elongin C	Protein Coding	Q15369	55	GC08M073939	12.9722	https://www.genecards.org/cgi-bin/carddisp.pl?gene=ELOC
MAP2K3	Mitogen-Activated Protein Kinase Kinase 3	Protein Coding	P46734	62	GC17P143805	12.9708	https://www.genecards.org/cgi-bin/carddisp.pl?gene=MAP2K3
KRT4	Keratin 4	Protein Coding	P19013	54	GC12M052806	12.9664	https://www.genecards.org/cgi-bin/carddisp.pl?gene=KRT4
PAX2	Paired Box 2	Protein Coding	Q02962	59	GC10P100735	12.9529	https://www.genecards.org/cgi-bin/carddisp.pl?gene=PAX2
COL11A1	Collagen Type XI Alpha 1 Chain	Protein Coding	P12107	56	GC01M102876	12.9485	https://www.genecards.org/cgi-bin/carddisp.pl?gene=COL11A1
GPX1	Glutathione Peroxidase 1	Protein Coding	P07203	57	GC03M054509	12.9481	https://www.genecards.org/cgi-bin/carddisp.pl?gene=GPX1
DMRT3	Doublesex And Mab-3 Related Transcription Factor 3	Protein Coding	Q9NQL9	43	GC09P000976	12.9452	https://www.genecards.org/cgi-bin/carddisp.pl?gene=DMRT3
POLG2	DNA Polymerase Gamma 2, Accessory Subunit	Protein Coding	Q9UHN1	53	GC17M064477	12.9407	https://www.genecards.org/cgi-bin/carddisp.pl?gene=POLG2
MAGEC2	MAGE Family Member C2	Protein Coding	Q9UBF1	46	GC0XM142202	12.9333	https://www.genecards.org/cgi-bin/carddisp.pl?gene=MAGEC2
TERF2IP	TERF2 Interacting Protein	Protein Coding	Q9NYB0	52	GC16P075647	12.9191	https://www.genecards.org/cgi-bin/carddisp.pl?gene=TERF2IP
FOXC2	Forkhead Box C2	Protein Coding	Q99958	57	GC16P114787	12.9167	https://www.genecards.org/cgi-bin/carddisp.pl?gene=FOXC2
TNFRSF14	TNF Receptor Superfamily Member 14	Protein Coding	Q92956	57	GC01P067810	12.9083	https://www.genecards.org/cgi-bin/carddisp.pl?gene=TNFRSF14
BRMS1L	BRMS1 Like Transcriptional Repressor	Protein Coding	Q5PSV4	45	GC14P035826	12.9067	https://www.genecards.org/cgi-bin/carddisp.pl?gene=BRMS1L
AHCY	Adenosylhomocysteinase	Protein Coding	P23526	61	GC20M036643	12.8786	https://www.genecards.org/cgi-bin/carddisp.pl?gene=AHCY
PLAG1	PLAG1 Zinc Finger	Protein Coding	Q6DJT9	50	GC08M056766	12.8716	https://www.genecards.org/cgi-bin/carddisp.pl?gene=PLAG1
RELB	RELB Proto-Oncogene, NF-KB Subunit	Protein Coding	Q01201	59	GC19P143137	12.8653	https://www.genecards.org/cgi-bin/carddisp.pl?gene=RELB
OSM	Oncostatin M	Protein Coding	P13725	56	GC22M030262	12.8574	https://www.genecards.org/cgi-bin/carddisp.pl?gene=OSM
FOSB	FosB Proto-Oncogene, AP-1 Transcription Factor Subunit	Protein Coding	P53539	56	GC19P045467	12.8545	https://www.genecards.org/cgi-bin/carddisp.pl?gene=FOSB
THBS2	Thrombospondin 2	Protein Coding	P35442	59	GC06M169215	12.8447	https://www.genecards.org/cgi-bin/carddisp.pl?gene=THBS2
MCM7	Minichromosome Maintenance Complex Component 7	Protein Coding	P33993	59	GC07M100092	12.8423	https://www.genecards.org/cgi-bin/carddisp.pl?gene=MCM7
TIGIT	T Cell Immunoreceptor With Ig And ITIM Domains	Protein Coding	Q495A1	53	GC03P114276	12.8193	https://www.genecards.org/cgi-bin/carddisp.pl?gene=TIGIT
WNT3	Wnt Family Member 3	Protein Coding	P56703	60	GC17M046762	12.8127	https://www.genecards.org/cgi-bin/carddisp.pl?gene=WNT3
NIPA2	NIPA Magnesium Transporter 2	Protein Coding	Q8N8Q9	49	GC15P183546	12.7876	https://www.genecards.org/cgi-bin/carddisp.pl?gene=NIPA2
HYAL1	Hyaluronidase 1	Protein Coding	Q12794	60	GC03M050299	12.7875	https://www.genecards.org/cgi-bin/carddisp.pl?gene=HYAL1
CEMIP	Cell Migration Inducing Hyaluronidase 1	Protein Coding	Q8WUJ3	48	GC15P080779	12.7811	https://www.genecards.org/cgi-bin/carddisp.pl?gene=CEMIP
BCL3	BCL3 Transcription Coactivator	Protein Coding	P20749	54	GC19P044747	12.7788	https://www.genecards.org/cgi-bin/carddisp.pl?gene=BCL3
ITGB6	Integrin Subunit Beta 6	Protein Coding	P18564	61	GC02M160099	12.7769	https://www.genecards.org/cgi-bin/carddisp.pl?gene=ITGB6
VIP	Vasoactive Intestinal Peptide	Protein Coding	P01282	57	GC06P152750	12.7746	https://www.genecards.org/cgi-bin/carddisp.pl?gene=VIP
BUB3	BUB3 Mitotic Checkpoint Protein	Protein Coding	O43684	59	GC10P123154	12.7668	https://www.genecards.org/cgi-bin/carddisp.pl?gene=BUB3
DNASE1	Deoxyribonuclease 1	Protein Coding	P24855	57	GC16P003611	12.76	https://www.genecards.org/cgi-bin/carddisp.pl?gene=DNASE1
VSIR	V-Set Immunoregulatory Receptor	Protein Coding	Q9H7M9	53	GC10M071748	12.756	https://www.genecards.org/cgi-bin/carddisp.pl?gene=VSIR
NHEJ1	Non-Homologous End Joining Factor 1	Protein Coding	Q9H9Q4	55	GC02M219188	12.7487	https://www.genecards.org/cgi-bin/carddisp.pl?gene=NHEJ1
RGCC	Regulator Of Cell Cycle	Protein Coding	Q9H4X1	46	GC13P041457	12.7434	https://www.genecards.org/cgi-bin/carddisp.pl?gene=RGCC
PRMT5	Protein Arginine Methyltransferase 5	Protein Coding	O14744	60	GC14M022920	12.7401	https://www.genecards.org/cgi-bin/carddisp.pl?gene=PRMT5
FEZF1	FEZ Family Zinc Finger 1	Protein Coding	A0PJY2	50	GC07M122301	12.7328	https://www.genecards.org/cgi-bin/carddisp.pl?gene=FEZF1
BRWD1	Bromodomain And WD Repeat Domain Containing 1	Protein Coding	Q9NSI6	52	GC21M039184	12.7314	https://www.genecards.org/cgi-bin/carddisp.pl?gene=BRWD1
RBFOX2	RNA Binding Fox-1 Homolog 2	Protein Coding	O43251	53	GC22M035738	12.7232	https://www.genecards.org/cgi-bin/carddisp.pl?gene=RBFOX2
STK33	Serine/Threonine Kinase 33	Protein Coding	Q9BYT3	52	GC11M014290	12.7204	https://www.genecards.org/cgi-bin/carddisp.pl?gene=STK33
PCBP1	Poly(RC) Binding Protein 1	Protein Coding	Q15365	55	GC02P070087	12.706	https://www.genecards.org/cgi-bin/carddisp.pl?gene=PCBP1
GSTO2	Glutathione S-Transferase Omega 2	Protein Coding	Q9H4Y5	52	GC10P104268	12.705	https://www.genecards.org/cgi-bin/carddisp.pl?gene=GSTO2
ANPEP	Alanyl Aminopeptidase, Membrane	Protein Coding	P15144	62	GC15M089784	12.7014	https://www.genecards.org/cgi-bin/carddisp.pl?gene=ANPEP
IKZF3	IKAROS Family Zinc Finger 3	Protein Coding	Q9UKT9	54	GC17M093341	12.683	https://www.genecards.org/cgi-bin/carddisp.pl?gene=IKZF3
CYP2C9	Cytochrome P450 Family 2 Subfamily C Member 9	Protein Coding	P11712	59	GC10P094938	12.6806	https://www.genecards.org/cgi-bin/carddisp.pl?gene=CYP2C9
CRKL	CRK Like Proto-Oncogene, Adaptor Protein	Protein Coding	P46109	59	GC22P020917	12.678	https://www.genecards.org/cgi-bin/carddisp.pl?gene=CRKL
BGLAP	Bone Gamma-Carboxyglutamate Protein	Protein Coding	P02818	53	GC01P156242	12.6751	https://www.genecards.org/cgi-bin/carddisp.pl?gene=BGLAP
TK2	Thymidine Kinase 2	Protein Coding	O00142	54	GC16M066508	12.6688	https://www.genecards.org/cgi-bin/carddisp.pl?gene=TK2
IL12RB1	Interleukin 12 Receptor Subunit Beta 1	Protein Coding	P42701	59	GC19M018058	12.6577	https://www.genecards.org/cgi-bin/carddisp.pl?gene=IL12RB1
ATF1	Activating Transcription Factor 1	Protein Coding	P18846	58	GC12P050763	12.6551	https://www.genecards.org/cgi-bin/carddisp.pl?gene=ATF1
SEMA4A	Semaphorin 4A	Protein Coding	Q9H3S1	55	GC01P156147	12.6483	https://www.genecards.org/cgi-bin/carddisp.pl?gene=SEMA4A
ZBTB16	Zinc Finger And BTB Domain Containing 16	Protein Coding	Q05516	55	GC11P114059	12.6475	https://www.genecards.org/cgi-bin/carddisp.pl?gene=ZBTB16
DMC1	DNA Meiotic Recombinase 1	Protein Coding	Q14565	53	GC22M083896	12.6456	https://www.genecards.org/cgi-bin/carddisp.pl?gene=DMC1
SLC7A11	Solute Carrier Family 7 Member 11	Protein Coding	Q9UPY5	57	GC04M138164	12.6417	https://www.genecards.org/cgi-bin/carddisp.pl?gene=SLC7A11
HAS3	Hyaluronan Synthase 3	Protein Coding	O00219	54	GC16P069083	12.6369	https://www.genecards.org/cgi-bin/carddisp.pl?gene=HAS3
CD163	CD163 Molecule	Protein Coding	Q86VB7	58	GC12M034465	12.6338	https://www.genecards.org/cgi-bin/carddisp.pl?gene=CD163
SLC28A1	Solute Carrier Family 28 Member 1	Protein Coding	O00337	55	GC15P084884	12.625	https://www.genecards.org/cgi-bin/carddisp.pl?gene=SLC28A1
MYO6	Myosin VI	Protein Coding	Q9UM54	56	GC06P075749	12.6199	https://www.genecards.org/cgi-bin/carddisp.pl?gene=MYO6
KDM5C	Lysine Demethylase 5C	Protein Coding	P41229	59	GC0XM053176	12.6171	https://www.genecards.org/cgi-bin/carddisp.pl?gene=KDM5C
RPL5	Ribosomal Protein L5	Protein Coding	P46777	60	GC01P092858	12.6114	https://www.genecards.org/cgi-bin/carddisp.pl?gene=RPL5
SUCLA2	Succinate-CoA Ligase ADP-Forming Subunit Beta	Protein Coding	Q9P2R7	59	GC13M047745	12.6054	https://www.genecards.org/cgi-bin/carddisp.pl?gene=SUCLA2
EEF1A2	Eukaryotic Translation Elongation Factor 1 Alpha 2	Protein Coding	Q05639	60	GC20M063488	12.6043	https://www.genecards.org/cgi-bin/carddisp.pl?gene=EEF1A2
SLC37A4	Solute Carrier Family 37 Member 4	Protein Coding	O43826	54	GC11M137443	12.5946	https://www.genecards.org/cgi-bin/carddisp.pl?gene=SLC37A4
CXCL5	C-X-C Motif Chemokine Ligand 5	Protein Coding	P42830	52	GC04M073995	12.594	https://www.genecards.org/cgi-bin/carddisp.pl?gene=CXCL5
CD19	CD19 Molecule	Protein Coding	P15391	64	GC16P113028	12.5858	https://www.genecards.org/cgi-bin/carddisp.pl?gene=CD19
TNFRSF6B	TNF Receptor Superfamily Member 6b	Protein Coding	O95407	54	GC20P063696	12.5854	https://www.genecards.org/cgi-bin/carddisp.pl?gene=TNFRSF6B
ERCC8	ERCC Excision Repair 8, CSA Ubiquitin Ligase Complex Subunit	Protein Coding	Q13216	56	GC05M060919	12.5849	https://www.genecards.org/cgi-bin/carddisp.pl?gene=ERCC8
IP6K2	Inositol Hexakisphosphate Kinase 2	Protein Coding	Q9UHH9	51	GC03M048688	12.5751	https://www.genecards.org/cgi-bin/carddisp.pl?gene=IP6K2
RPL11	Ribosomal Protein L11	Protein Coding	P62913	61	GC01P023691	12.5709	https://www.genecards.org/cgi-bin/carddisp.pl?gene=RPL11
CBX1	Chromobox 1	Protein Coding	P83916	53	GC17M048070	12.5675	https://www.genecards.org/cgi-bin/carddisp.pl?gene=CBX1
ALPG	Alkaline Phosphatase, Germ Cell	Protein Coding	P10696	54	GC02P234141	12.5651	https://www.genecards.org/cgi-bin/carddisp.pl?gene=ALPG
MARS2	Methionyl-TRNA Synthetase 2, Mitochondrial	Protein Coding	Q96GW9	54	GC02P197705	12.5639	https://www.genecards.org/cgi-bin/carddisp.pl?gene=MARS2
CXCL14	C-X-C Motif Chemokine Ligand 14	Protein Coding	O95715	48	GC05M135617	12.5589	https://www.genecards.org/cgi-bin/carddisp.pl?gene=CXCL14
BRD3	Bromodomain Containing 3	Protein Coding	Q15059	55	GC09M134030	12.5572	https://www.genecards.org/cgi-bin/carddisp.pl?gene=BRD3
MRTFA	Myocardin Related Transcription Factor A	Protein Coding	Q969V6	53	GC22M084708	12.554	https://www.genecards.org/cgi-bin/carddisp.pl?gene=MRTFA
DLAT	Dihydrolipoamide S-Acetyltransferase	Protein Coding	P10515	59	GC11P112859	12.5467	https://www.genecards.org/cgi-bin/carddisp.pl?gene=DLAT
TMSB4X	Thymosin Beta 4 X-Linked	Protein Coding	P62328	54	GC0XP012975	12.5433	https://www.genecards.org/cgi-bin/carddisp.pl?gene=TMSB4X
PRSS2	Serine Protease 2	Protein Coding	P07478	54	GC07P163506	12.5317	https://www.genecards.org/cgi-bin/carddisp.pl?gene=PRSS2
PRDX1	Peroxiredoxin 1	Protein Coding	Q06830	63	GC01M045861	12.5294	https://www.genecards.org/cgi-bin/carddisp.pl?gene=PRDX1
CIITA	Class II Major Histocompatibility Complex Transactivator	Protein Coding	P33076	57	GC16P112480	12.5187	https://www.genecards.org/cgi-bin/carddisp.pl?gene=CIITA
YWHAZ	Tyrosine 3-Monooxygenase/Tryptophan 5-Monooxygenase Activation Protein Zeta	Protein Coding	P63104	60	GC08M100968	12.5168	https://www.genecards.org/cgi-bin/carddisp.pl?gene=YWHAZ
HES1	Hes Family BHLH Transcription Factor 1	Protein Coding	Q14469	57	GC03P194136	12.5167	https://www.genecards.org/cgi-bin/carddisp.pl?gene=HES1
ZP1	Zona Pellucida Glycoprotein 1	Protein Coding	P60852	52	GC11P060867	12.5132	https://www.genecards.org/cgi-bin/carddisp.pl?gene=ZP1
ERN1	Endoplasmic Reticulum To Nucleus Signaling 1	Protein Coding	O75460	60	GC17M064039	12.5075	https://www.genecards.org/cgi-bin/carddisp.pl?gene=ERN1
ALDH9A1	Aldehyde Dehydrogenase 9 Family Member A1	Protein Coding	P49189	55	GC01M166652	12.5053	https://www.genecards.org/cgi-bin/carddisp.pl?gene=ALDH9A1
MMP10	Matrix Metallopeptidase 10	Protein Coding	P09238	56	GC11M102770	12.4716	https://www.genecards.org/cgi-bin/carddisp.pl?gene=MMP10
SERPINA3	Serpin Family A Member 3	Protein Coding	P01011	56	GC14P094612	12.4709	https://www.genecards.org/cgi-bin/carddisp.pl?gene=SERPINA3
COX5A	Cytochrome C Oxidase Subunit 5A	Protein Coding	P20674	57	GC15M074919	12.4658	https://www.genecards.org/cgi-bin/carddisp.pl?gene=COX5A
MCM4	Minichromosome Maintenance Complex Component 4	Protein Coding	P33991	60	GC08P047975	12.4642	https://www.genecards.org/cgi-bin/carddisp.pl?gene=MCM4
CBX2	Chromobox 2	Protein Coding	Q14781	54	GC17P145343	12.4639	https://www.genecards.org/cgi-bin/carddisp.pl?gene=CBX2
PSME3	Proteasome Activator Subunit 3	Protein Coding	P61289	53	GC17P042824	12.4632	https://www.genecards.org/cgi-bin/carddisp.pl?gene=PSME3
SMAD1	SMAD Family Member 1	Protein Coding	Q15797	57	GC04P145481	12.458	https://www.genecards.org/cgi-bin/carddisp.pl?gene=SMAD1
GLUL	Glutamate-Ammonia Ligase	Protein Coding	P15104	61	GC01M182378	12.4543	https://www.genecards.org/cgi-bin/carddisp.pl?gene=GLUL
DUSP4	Dual Specificity Phosphatase 4	Protein Coding	Q13115	53	GC08M029356	12.4489	https://www.genecards.org/cgi-bin/carddisp.pl?gene=DUSP4
ADAMTS6	ADAM Metallopeptidase With Thrombospondin Type 1 Motif 6	Protein Coding	Q9UKP5	49	GC05M065148	12.4466	https://www.genecards.org/cgi-bin/carddisp.pl?gene=ADAMTS6
S1PR2	Sphingosine-1-Phosphate Receptor 2	Protein Coding	O95136	59	GC19M104333	12.4465	https://www.genecards.org/cgi-bin/carddisp.pl?gene=S1PR2
TBL1XR1	TBL1X/Y Related 1	Protein Coding	Q9BZK7	59	GC03M177019	12.4451	https://www.genecards.org/cgi-bin/carddisp.pl?gene=TBL1XR1
FUT3	Fucosyltransferase 3 (Lewis Blood Group)	Protein Coding	P21217	53	GC19M104165	12.4367	https://www.genecards.org/cgi-bin/carddisp.pl?gene=FUT3
RREB1	Ras Responsive Element Binding Protein 1	Protein Coding	Q92766	53	GC06P007107	12.4251	https://www.genecards.org/cgi-bin/carddisp.pl?gene=RREB1
LTB4R2	Leukotriene B4 Receptor 2	Protein Coding	Q9NPC1	54	GC14P054671	12.4188	https://www.genecards.org/cgi-bin/carddisp.pl?gene=LTB4R2
WNT7A	Wnt Family Member 7A	Protein Coding	O00755	61	GC03M028069	12.4179	https://www.genecards.org/cgi-bin/carddisp.pl?gene=WNT7A
GSR	Glutathione-Disulfide Reductase	Protein Coding	P00390	63	GC08M030678	12.4155	https://www.genecards.org/cgi-bin/carddisp.pl?gene=GSR
DGUOK	Deoxyguanosine Kinase	Protein Coding	Q16854	56	GC02P073926	12.4095	https://www.genecards.org/cgi-bin/carddisp.pl?gene=DGUOK
DDX5	DEAD-Box Helicase 5	Protein Coding	P17844	59	GC17M064498	12.4088	https://www.genecards.org/cgi-bin/carddisp.pl?gene=DDX5
CCNH	Cyclin H	Protein Coding	P51946	59	GC05M087311	12.4054	https://www.genecards.org/cgi-bin/carddisp.pl?gene=CCNH
EEF2	Eukaryotic Translation Elongation Factor 2	Protein Coding	P13639	61	GC19M003976	12.4053	https://www.genecards.org/cgi-bin/carddisp.pl?gene=EEF2
AMPH	Amphiphysin	Protein Coding	P49418	56	GC07M039687	12.404	https://www.genecards.org/cgi-bin/carddisp.pl?gene=AMPH
EDN2	Endothelin 2	Protein Coding	P20800	52	GC01M041478	12.4023	https://www.genecards.org/cgi-bin/carddisp.pl?gene=EDN2
MBL2	Mannose Binding Lectin 2	Protein Coding	P11226	60	GC10M052760	12.3968	https://www.genecards.org/cgi-bin/carddisp.pl?gene=MBL2
PDE11A	Phosphodiesterase 11A	Protein Coding	Q9HCR9	57	GC02M177624	12.394	https://www.genecards.org/cgi-bin/carddisp.pl?gene=PDE11A
NR1I2	Nuclear Receptor Subfamily 1 Group I Member 2	Protein Coding	O75469	56	GC03P119780	12.3842	https://www.genecards.org/cgi-bin/carddisp.pl?gene=NR1I2
ENTPD1	Ectonucleoside Triphosphate Diphosphohydrolase 1	Protein Coding	P49961	63	GC10P120203	12.3723	https://www.genecards.org/cgi-bin/carddisp.pl?gene=ENTPD1
PTPRT	Protein Tyrosine Phosphatase Receptor Type T	Protein Coding	O14522	54	GC20M042377	12.3519	https://www.genecards.org/cgi-bin/carddisp.pl?gene=PTPRT
MAP1LC3A	Microtubule Associated Protein 1 Light Chain 3 Alpha	Protein Coding	Q9H492	53	GC20P034546	12.3485	https://www.genecards.org/cgi-bin/carddisp.pl?gene=MAP1LC3A
EEF1A1	Eukaryotic Translation Elongation Factor 1 Alpha 1	Protein Coding	P68104	57	GC06M103850	12.3423	https://www.genecards.org/cgi-bin/carddisp.pl?gene=EEF1A1
TXNRD1	Thioredoxin Reductase 1	Protein Coding	Q16881	57	GC12P104215	12.3362	https://www.genecards.org/cgi-bin/carddisp.pl?gene=TXNRD1
EFNA1	Ephrin A1	Protein Coding	P20827	56	GC01P155127	12.3306	https://www.genecards.org/cgi-bin/carddisp.pl?gene=EFNA1
ARID2	AT-Rich Interaction Domain 2	Protein Coding	Q68CP9	52	GC12P045729	12.3279	https://www.genecards.org/cgi-bin/carddisp.pl?gene=ARID2
PRKG1	Protein Kinase CGMP-Dependent 1	Protein Coding	Q13976	63	GC10P052081	12.3255	https://www.genecards.org/cgi-bin/carddisp.pl?gene=PRKG1
ACRBP	Acrosin Binding Protein	Protein Coding	Q8NEB7	43	GC12M006638	12.3227	https://www.genecards.org/cgi-bin/carddisp.pl?gene=ACRBP
PKD1	Polycystin 1, Transient Receptor Potential Channel Interacting	Protein Coding	P98161	58	GC16M046369	12.3217	https://www.genecards.org/cgi-bin/carddisp.pl?gene=PKD1
XPO5	Exportin 5	Protein Coding	Q9HAV4	53	GC06M043522	12.3138	https://www.genecards.org/cgi-bin/carddisp.pl?gene=XPO5
HSPG2	Heparan Sulfate Proteoglycan 2	Protein Coding	P98160	61	GC01M021822	12.3132	https://www.genecards.org/cgi-bin/carddisp.pl?gene=HSPG2
PTH1R	Parathyroid Hormone 1 Receptor	Protein Coding	Q03431	62	GC03P046877	12.3123	https://www.genecards.org/cgi-bin/carddisp.pl?gene=PTH1R
GCLC	Glutamate-Cysteine Ligase Catalytic Subunit	Protein Coding	P48506	59	GC06M053497	12.312	https://www.genecards.org/cgi-bin/carddisp.pl?gene=GCLC
THBD	Thrombomodulin	Protein Coding	P07204	59	GC20M023026	12.3024	https://www.genecards.org/cgi-bin/carddisp.pl?gene=THBD
DGCR8	DGCR8 Microprocessor Complex Subunit	Protein Coding	Q8WYQ5	56	GC22P020080	12.3013	https://www.genecards.org/cgi-bin/carddisp.pl?gene=DGCR8
SPIN1	Spindlin 1	Protein Coding	Q9Y657	45	GC09P088388	12.2964	https://www.genecards.org/cgi-bin/carddisp.pl?gene=SPIN1
RAD17	RAD17 Checkpoint Clamp Loader Component	Protein Coding	O75943	56	GC05P069369	12.2945	https://www.genecards.org/cgi-bin/carddisp.pl?gene=RAD17
MBD2	Methyl-CpG Binding Domain Protein 2	Protein Coding	Q9UBB5	53	GC18M054151	12.2928	https://www.genecards.org/cgi-bin/carddisp.pl?gene=MBD2
CRK	CRK Proto-Oncogene, Adaptor Protein	Protein Coding	P46108	57	GC17M001420	12.2914	https://www.genecards.org/cgi-bin/carddisp.pl?gene=CRK
TSPY1	Testis Specific Protein Y-Linked 1	Protein Coding	Q01534	44	GC0YP009469	12.2844	https://www.genecards.org/cgi-bin/carddisp.pl?gene=TSPY1
CD99	CD99 Molecule (Xg Blood Group)	Protein Coding	P14209	50	GC0XP002691	12.2836	https://www.genecards.org/cgi-bin/carddisp.pl?gene=CD99
SYCP3	Synaptonemal Complex Protein 3	Protein Coding	Q8IZU3	54	GC12M101728	12.2764	https://www.genecards.org/cgi-bin/carddisp.pl?gene=SYCP3
CCR6	C-C Motif Chemokine Receptor 6	Protein Coding	P51684	56	GC06P167111	12.2717	https://www.genecards.org/cgi-bin/carddisp.pl?gene=CCR6
CD27	CD27 Molecule	Protein Coding	P26842	60	GC12P068246	12.2636	https://www.genecards.org/cgi-bin/carddisp.pl?gene=CD27
NUMB	NUMB Endocytic Adaptor Protein	Protein Coding	P49757	59	GC14M073275	12.2481	https://www.genecards.org/cgi-bin/carddisp.pl?gene=NUMB
CASP4	Caspase 4	Protein Coding	P49662	60	GC11M104942	12.2445	https://www.genecards.org/cgi-bin/carddisp.pl?gene=CASP4
ACAT1	Acetyl-CoA Acetyltransferase 1	Protein Coding	P24752	63	GC11P108121	12.239	https://www.genecards.org/cgi-bin/carddisp.pl?gene=ACAT1
SDC4	Syndecan 4	Protein Coding	P31431	54	GC20M045325	12.2331	https://www.genecards.org/cgi-bin/carddisp.pl?gene=SDC4
E2F6	E2F Transcription Factor 6	Protein Coding	O75461	51	GC02M011574	12.2314	https://www.genecards.org/cgi-bin/carddisp.pl?gene=E2F6
TBCE	Tubulin Folding Cofactor E	Protein Coding	Q15813	53	GC01P235367	12.223	https://www.genecards.org/cgi-bin/carddisp.pl?gene=TBCE
CEP290	Centrosomal Protein 290	Protein Coding	O15078	54	GC12M088049	12.2157	https://www.genecards.org/cgi-bin/carddisp.pl?gene=CEP290
IFITM1	Interferon Induced Transmembrane Protein 1	Protein Coding	P13164	53	GC11P015697	12.2148	https://www.genecards.org/cgi-bin/carddisp.pl?gene=IFITM1
SLC2A4	Solute Carrier Family 2 Member 4	Protein Coding	P14672	60	GC17P143349	12.2148	https://www.genecards.org/cgi-bin/carddisp.pl?gene=SLC2A4
NDC80	NDC80 Kinetochore Complex Component	Protein Coding	O14777	54	GC18P002571	12.2132	https://www.genecards.org/cgi-bin/carddisp.pl?gene=NDC80
ACD	ACD Shelterin Complex Subunit And Telomerase Recruitment Factor	Protein Coding	Q96AP0	54	GC16M067686	12.2012	https://www.genecards.org/cgi-bin/carddisp.pl?gene=ACD
CHD7	Chromodomain Helicase DNA Binding Protein 7	Protein Coding	Q9P2D1	57	GC08P060678	12.1822	https://www.genecards.org/cgi-bin/carddisp.pl?gene=CHD7
ATF2	Activating Transcription Factor 2	Protein Coding	P15336	60	GC02M175072	12.1763	https://www.genecards.org/cgi-bin/carddisp.pl?gene=ATF2
AIMP2	Aminoacyl TRNA Synthetase Complex Interacting Multifunctional Protein 2	Protein Coding	Q13155	56	GC07P017454	12.1693	https://www.genecards.org/cgi-bin/carddisp.pl?gene=AIMP2
MMP15	Matrix Metallopeptidase 15	Protein Coding	P51511	57	GC16P058025	12.1657	https://www.genecards.org/cgi-bin/carddisp.pl?gene=MMP15
CGB7	Chorionic Gonadotropin Subunit Beta 7	Protein Coding	P0DN87	41	GC19M049054	12.1446	https://www.genecards.org/cgi-bin/carddisp.pl?gene=CGB7
CCN6	Cellular Communication Network Factor 6	Protein Coding	O95389	52	GC06P174010	12.142	https://www.genecards.org/cgi-bin/carddisp.pl?gene=CCN6
CTCFL	CCCTC-Binding Factor Like	Protein Coding	Q8NI51	51	GC20M057495	12.1404	https://www.genecards.org/cgi-bin/carddisp.pl?gene=CTCFL
SOCS2	Suppressor Of Cytokine Signaling 2	Protein Coding	O14508	56	GC12P093569	12.1379	https://www.genecards.org/cgi-bin/carddisp.pl?gene=SOCS2
ADAM9	ADAM Metallopeptidase Domain 9	Protein Coding	Q13443	60	GC08P038996	12.1355	https://www.genecards.org/cgi-bin/carddisp.pl?gene=ADAM9
BTC	Betacellulin	Protein Coding	P35070	56	GC04M074744	12.1284	https://www.genecards.org/cgi-bin/carddisp.pl?gene=BTC
ABCB11	ATP Binding Cassette Subfamily B Member 11	Protein Coding	O95342	60	GC02M168922	12.1054	https://www.genecards.org/cgi-bin/carddisp.pl?gene=ABCB11
SAMHD1	SAM And HD Domain Containing Deoxynucleoside Triphosphate Triphosphohydrolase 1	Protein Coding	Q9Y3Z3	55	GC20M036890	12.0958	https://www.genecards.org/cgi-bin/carddisp.pl?gene=SAMHD1
AGT	Angiotensinogen	Protein Coding	P01019	63	GC01M230690	12.0945	https://www.genecards.org/cgi-bin/carddisp.pl?gene=AGT
XDH	Xanthine Dehydrogenase	Protein Coding	P47989	60	GC02M031334	12.0807	https://www.genecards.org/cgi-bin/carddisp.pl?gene=XDH
COX10	Cytochrome C Oxidase Assembly Factor Heme A:Farnesyltransferase COX10	Protein Coding	Q12887	56	GC17P014069	12.0693	https://www.genecards.org/cgi-bin/carddisp.pl?gene=COX10
DNA2	DNA Replication Helicase/Nuclease 2	Protein Coding	P51530	54	GC10M068414	12.065	https://www.genecards.org/cgi-bin/carddisp.pl?gene=DNA2
KRT17	Keratin 17	Protein Coding	Q04695	59	GC17M041619	12.0626	https://www.genecards.org/cgi-bin/carddisp.pl?gene=KRT17
FZD7	Frizzled Class Receptor 7	Protein Coding	O75084	56	GC02P204538	12.0547	https://www.genecards.org/cgi-bin/carddisp.pl?gene=FZD7
SSX1	SSX Family Member 1	Protein Coding	Q16384	43	GC0XP060105	12.0522	https://www.genecards.org/cgi-bin/carddisp.pl?gene=SSX1
CDH23	Cadherin Related 23	Protein Coding	Q9H251	57	GC10P071396	12.0486	https://www.genecards.org/cgi-bin/carddisp.pl?gene=CDH23
HUWE1	HECT, UBA And WWE Domain Containing E3 Ubiquitin Protein Ligase 1	Protein Coding	Q7Z6Z7	60	GC0XM053532	12.0472	https://www.genecards.org/cgi-bin/carddisp.pl?gene=HUWE1
PTGER2	Prostaglandin E Receptor 2	Protein Coding	P43116	61	GC14P052314	12.0422	https://www.genecards.org/cgi-bin/carddisp.pl?gene=PTGER2
ADRB2	Adrenoceptor Beta 2	Protein Coding	P07550	62	GC05P157205	12.024	https://www.genecards.org/cgi-bin/carddisp.pl?gene=ADRB2
PUS1	Pseudouridine Synthase 1	Protein Coding	Q9Y606	56	GC12P131929	12.0224	https://www.genecards.org/cgi-bin/carddisp.pl?gene=PUS1
RPL15	Ribosomal Protein L15	Protein Coding	P61313	57	GC03P023916	12.0213	https://www.genecards.org/cgi-bin/carddisp.pl?gene=RPL15
AREL1	Apoptosis Resistant E3 Ubiquitin Protein Ligase 1	Protein Coding	O15033	46	GC14M074653	12.0202	https://www.genecards.org/cgi-bin/carddisp.pl?gene=AREL1
COL1A2	Collagen Type I Alpha 2 Chain	Protein Coding	P08123	61	GC07P094394	12.0145	https://www.genecards.org/cgi-bin/carddisp.pl?gene=COL1A2
LAMB3	Laminin Subunit Beta 3	Protein Coding	Q13751	59	GC01M209614	12.0142	https://www.genecards.org/cgi-bin/carddisp.pl?gene=LAMB3
CBLB	Cbl Proto-Oncogene B	Protein Coding	Q13191	59	GC03M105655	12.0048	https://www.genecards.org/cgi-bin/carddisp.pl?gene=CBLB
HSD17B2	Hydroxysteroid 17-Beta Dehydrogenase 2	Protein Coding	P37059	54	GC16P114496	12.0047	https://www.genecards.org/cgi-bin/carddisp.pl?gene=HSD17B2
OVGP1	Oviductal Glycoprotein 1	Protein Coding	Q12889	50	GC01M111414	12.0037	https://www.genecards.org/cgi-bin/carddisp.pl?gene=OVGP1
CRIPTO	Cripto, EGF-CFC Family Member	Protein Coding	P13385	54	GC03P063569	12.002	https://www.genecards.org/cgi-bin/carddisp.pl?gene=CRIPTO
SLC45A3	Solute Carrier Family 45 Member 3	Protein Coding	Q96JT2	49	GC01M205626	11.9977	https://www.genecards.org/cgi-bin/carddisp.pl?gene=SLC45A3
[truncated: 480 more rows]

## Sheet: AKG (Pharmmapper)
Pharma Model	Num Feature	Fit	Norm Fit	zscore	Num Hydrophobic	Num HB Acceptor	Num HB Donor	Num Positive	Num Negative	Num Aromatic	Name	Class	Uniplot	Function	Disease	Idication
1nu4_v	3	2.99	0.9968	0.853893	0	2	0	0	1	0	U1 small nuclear ribonucleoprotein A	NONE	P09012	Involved in nucleotide binding	NONE	NONE
1efk_v	4	3.925	0.9813	2.37912	0	2	0	0	2	0	NAD-dependent malic enzyme, mitochondrial	OXIDOREDUCTASE	MAOM_HUMAN	NONE	NONE	NONE
1o4n_v	4	3.89	0.9726	2.3179	0	2	0	0	2	0	Proto-oncogene tyrosine-protein kinase Src	SIGNALING PROTEIN	SRC_HUMAN	NONE	NONE	Hypercalcemia;Cancer;Osteoporosis;Cerebrovascular ischemia;Bone metastases;Metastasis;Solid tumor
1lcf_v	4	3.851	0.9628	2.16001	0	2	0	0	2	0	Lactotransferrin	IRON TRANSPORT	TRFL_HUMAN	Transferrins are iron binding transport proteins which can bind two Fe(3+) ions in association with the binding of an anion, usually bicarbonate.;Lactotransferrin has antimicrobial activity which depends on the extracellular cation concentration.;Lactoferroxins A, B and C have opioid antagonist activity. Lactoferroxin A shows preference for mu-receptors, while lactoferroxin B and C have somewhat …	NONE	Lacrimal gland disease
1kta_v	4	3.801	0.9502	2.02899	1	2	0	0	1	0	Branched-chain-amino-acid aminotransferase, mitochondrial	NONE	O15382	Amino acid transport and metabolism	NONE	For nutritional supplementation and for treating dietary shortage or imbalance.
1v83_v	4	3.74	0.935	1.94283	0	2	0	0	2	0	Galactosylgalactosylxylosylprotein 3-beta-glucuronosyltransferase 1	TRANSFERASE	B3GA1_HUMAN	Involved in the biosynthesis of L2/HNK-1 carbohydrate epitope on glycoproteins. Can also play a role in glycosaminoglycan biosynthesis. Substrates include asialo- orosomucoid (ASOR), asialo-fetuin, and asialo-neural cell adhesion molecule. Requires sphing	NONE	NONE
1gyk_v	4	3.727	0.9319	1.65601	0	3	0	0	1	0	Serum amyloid P-component	NONE	P02743	Involved in unfolded protein binding	NONE	NONE
1ogs_v	3	2.67	0.8898	0.209993	0	3	0	0	0	0	Glucosylceramidase	HYDROLASE	GLCM_HUMAN	NONE	Defects in GBA are the cause of Gaucher disease (GD) [MIM:230800]; also known as glucocerebrosidase deficiency. GD is the most prevalent lysosomal storage disease, characterized by accumulation of glucosylceramide in the reticulo-endothelial system. Different clinical forms are recognized depending on the presence (neuronopathic forms) or absence of central nervous system involvement, severity an…	Gaucher disease
1pjk_v	4	3.36	0.84	1.12179	0	3	0	0	1	0	Casein kinase II subunit alpha	NONE	P68400	Involved in protein kinase activity	NONE	Being investigated for the treatment of Herpes labialis infections (cold sores).
1ni4_v	5	3.934	0.7868	1.96431	0	2	1	0	1	1	Pyruvate dehydrogenase E1 component subunit beta, mitochondrial	NONE	P11177	Energy production and conversion	NONE	For nutritional supplementation, also for treating dietary shortage or imbalance
1t2f_v	5	3.859	0.7718	1.66767	0	3	1	0	1	0	L-lactate dehydrogenase B chain	NONE	P07195	Energy production and conversion	NONE	Some evidence suggests that NADH might be useful in treating Parkinsons disease, chronic fatigue syndrome, Alzheimers disease and cardiovascular disease.
1mkj_v	4	3.022	0.7556	0.054329	0	2	0	0	2	0	Kinesin heavy chain	NONE	P33176	Involved in microtubule motor activity	NONE	NONE
1vec_v	3	2.25	0.7498	-0.518538	0	3	0	0	0	0	Probable ATP-dependent RNA helicase DDX6	RNA BINDING PROTEIN	DDX6_HUMAN	In the process of mRNA degradation, may play a role in mRNA decapping.	A chromosomal aberration involving DDX6 may be a cause of hematopoietic tumors such as B-cell lymphomas. Translocation t(11;14)(q23;q32).	NONE
1c83_v	4	2.907	0.7267	0.152218	0	2	0	0	2	0	Tyrosine-protein phosphatase non-receptor type 1	HYDROLASE	PTN1_HUMAN	May play an important role in CKII- and p60c-src-induced signal transduction cascades (By similarity).	NONE	NONE
1b1e_v	5	3.626	0.7251	1.27923	0	4	0	0	1	0	Angiogenin	HYDROLASE	ANGI_HUMAN	May function as a tRNA-specific ribonuclease that binds to actin on the surface of endothelial cells; once bound, angiogenin is endocytosed and translocated to the nucleus, thereby promoting the endothelial invasiveness necessary for blood vessel formatio	Defects in ANG are the cause of susceptibility to amyotrophic lateral sclerosis type 9 (ALS9) [MIM:611895]. ALS is a degenerative disorder of motor neurons in the cortex, brain stem and spinal cord. ALS is characterized by muscular weakness and atrophy.	NONE
1kwm_v	5	3.609	0.7218	0.594003	0	3	0	0	2	0	Carboxypeptidase B	NONE	P15086	Involved in carboxypeptidase A activity	NONE	NONE
1u81_v	4	2.87	0.7174	0.176516	0	3	0	0	1	0	ADP-ribosylation factor 1	NONE	P84077	GTP-binding protein that functions as an allosteric activator of the cholera toxin catalytic subunit, an ADP-ribosyltransferase. Involved in protein trafficking among different compartments. Modulates vesicle budding and uncoating within the Golgi complex. Deactivation induces the redistribution of the entire Golgi complex to the endoplasmic reticulum, suggesting a crucial role in protein traffic…	NONE	NONE
1awb_v	6	4.029	0.6715	0.367585	0	3	2	0	1	0	Inositol monophosphatase	HYDROLASE	IMPA1_HUMAN	Responsible for the provision of inositol required for synthesis of phosphatidylinositol and polyphosphoinositides and has been implicated as the pharmacological target for lithium action in brain.	The blockade of inositol monophosphatase hydrolysis may underlie the anti-manic and anti-depressant actions of Li(+).	NONE
1yxu_v	4	2.676	0.669	-0.485161	0	4	0	0	0	0	Proto-oncogene serine/threonine-protein kinase Pim-1	TRANSFERASE	PIM1_HUMAN	Plays a role in signal transduction in blood cells. Contributes to both cell proliferation and survival and thus provide a selective advantage in tumorigenesis. May affect the structure or silencing of chromatin by phosphorylating HP1 gamma/CBX3.	NONE	Cancer
1nhx_v	6	3.912	0.652	1.3895	1	3	0	0	2	0	Phosphoenolpyruvate carboxykinase, cytosolic [GTP]	NONE	P35558	Energy production and conversion	NONE	NONE
1wlj_v	5	3.156	0.6313	0.324728	0	4	1	0	0	0	Interferon-stimulated gene 20 kDa protein	HYDROLASE	ISG20_HUMAN	Exonuclease with specificity for single-stranded RNA and, to a lesser extent for DNA. Degrades RNA at a rate that is approximately 35-fold higher than its rate for single-stranded DNA. Involved in the antiviral function of IFN against RNA viruses.	NONE	NONE
2pov_v	4	2.519	0.6296	-0.000588625	1	3	0	0	0	0	Carbonic anhydrase 2	LYASE	CAH2_HUMAN	Essential for bone resorption and osteoclast differentiation (By similarity). Reversible hydration of carbon dioxide.	Defects in CA2 are the cause of autosomal recessive osteopetrosis type 3 (OPTB3) [MIM:259730]; also known as osteopetrosis with renal tubular acidosis, carbonic anhydrase II deficiency syndrome, Guibaud-Vainsel syndrome or marble brain disease. Osteopetrosis is a rare genetic disease characterized by abnormally dense bone, due to defective resorption of immature bone. The disorder occurs in two f…	NONE
1hy7_v	6	3.774	0.629	0.941896	2	3	0	0	1	0	Stromelysin-1	HYDROLASE	MMP3_HUMAN	Can degrade fibronectin, laminin, gelatins of type I, III, IV, and V; collagens III, IV, X, and IX, and cartilage proteoglycans. Activates procollagenase.	NONE	NONE
1hti_v	6	3.644	0.6073	0.991511	1	3	0	0	2	0	Triosephosphate isomerase	ISOMERASE(INTRAMOLECULAR	TPIS_HUMAN	NONE	Defects in TPI1 are the cause of triosephosphate isomerase deficiency (TPI deficiency) [MIM:190450]. TPI deficiency is an autosomal recessive disorder. It is the most severe clinical disorder of glycolysis. It is associated with neonatal jaundice, chronic hemolytic anemia, progressive neuromuscular dysfunction, cardiomyopathy and increased susceptibility to infection.	NONE
1uzf_v	7	4.22	0.6028	1.04759	2	3	0	0	2	0	Angiotensin-converting enzyme	METALLOPROTEASE	ACE_HUMAN	Converts angiotensin I to angiotensin II by release of the terminal His-Leu, this results in an increase of the vasoconstrictor activity of angiotensin. Also able to inactivate bradykinin, a potent vasodilator. Has also a glycosidase activity which releas	Genetic variations in ACE may be a cause of susceptibility to ischemic stroke [MIM:601367]; also known as cerebrovascular accident or cerebral infarction. A stroke is an acute neurologic event leading to death of neural tissue of the brain and resulting in loss of motor, sensory and/or cognitive function. Ischemic strokes, resulting from vascular occlusion, is considered to be a highly complex di…	NONE
1elv_v	6	3.579	0.5964	1.29259	0	3	1	1	1	0	Complement C1s subcomponent	HYDROLASE	C1S_HUMAN	C1s B chain is a serine protease that combines with C1q and C1s to form C1, the first component of the classical pathway of the complement system. C1r activates C1s so that it can, in turn, activate C2 and C4.	Defects in C1S are the cause of selective C1s deficiency [MIM:120580]; that is associated with early onset multiple autoimmune diseases.	Reperfusion injury;Capillary leak syndrome;Angioedema;Cardiovascular disease;Myocardial infarction;Transplant rejection;Hereditary angioedema;Ischemia;Inflammation
1c9y_v	5	2.945	0.5891	-0.00986889	0	2	1	0	2	0	Ornithine carbamoyltransferase, mitochondrial	NONE	P00480	Amino acid transport and metabolism	NONE	Used for nutritional supplementation, also for treating dietary shortage or imbalance. It has been claimed that ornithine improves athletic performance, has anabolic effects, has wound-healing effects, and is immuno-enhancing.
1l8l_v	4	2.316	0.5789	-1.07244	0	2	0	1	1	0	Phosphoserine phosphatase	NONE	P78330	Catalyzes the last step in the biosynthesis of serine from carbohydrates. The reaction mechanism proceeds via the formation of a phosphoryl-enzyme intermediates.	NONE	NONE
1i44_v	8	4.603	0.5753	0.987181	0	4	2	0	2	0	Insulin receptor	TRANSFERASE	INSR_HUMAN	This receptor binds insulin and has a tyrosine-protein kinase activity. Isoform Short has a higher affinity for insulin. Mediates the metabolic functions of insulin. Binding to insulin stimulates association of the receptor with downstream mediators inclu	Defects in INSR are the cause of insulin resistance (Ins resistance) [MIM:125853].;Defects in INSR are the cause of Rabson-Mendenhall syndrome [MIM:262190]; also known as Mendenhall syndrome. It is a severe insulin resistance syndrome characterized by insulin- resistant diabetes mellitus with pineal hyperplasia and somatic abnormalities. Typical features include coarse, senile-appearing facies, d…	Insulin dependent diabetes;Cancer;Non-insulin dependent diabetes;Infection;Parkinsons disease;Hypertension;Diabetes mellitus;Hyperinsulinemia
1dyt_v	6	3.422	0.5703	0.995996	0	5	1	0	0	0	Eosinophil cationic protein	NONE	P12724	Involved in nucleic acid binding	NONE	Used as an adjunct to the standard therapy of inhaled steroids with inhaled long- and/or short-acting beta-agonists.
2nvc_v	5	2.847	0.5695	0.457922	1	3	0	0	1	0	Aldose reductase	OXIDOREDUCTASE	ALDR_HUMAN	Catalyzes the NADPH-dependent reduction of a wide variety of carbonyl-containing compounds to their corresponding alcohols with a broad range of catalytic efficiencies.	In diabetes and galactosemia, increased AR activity leads to high levels of sorbitol and galactitol, respectively, in the cells of many tissues. Accumulation of sugar alcohols has been shown to cause osmotic cataracts in the lens. AR is also thought to play a key role in diabetic complications of three other target tissues, namely, nerve, kidney and retina.	Neuropathy;Diabetic neuropathy;Diabetic foot ulcer;Diabetic complication;Diabetic nephropathy;Retinopathy;Ocular disease;Central nervous system disease;Diabetic retinopathy;Diabetes mellitus;Diabetic cataract;Cataract
1x6v_v	7	3.883	0.5548	1.23785	0	5	1	0	1	0	Bifunctional 3-phosphoadenosine 5-phosphosulfate synthetase 1	NONE	O43252	Involved in ATP binding	NONE	NONE
1v45_v	4	2.208	0.5521	-0.482182	0	3	1	0	0	0	Purine nucleoside phosphorylase	TRANSFERASE	PNPH_HUMAN	NONE	Defects in NP are the cause of nucleoside phosphorylase deficiency (NP deficiency) [MIM:164050]. It leads to a severe T- cell immunodeficiency with neurologic disorder in children.	T-cell lymphoma;Autoimmune disease;HIV infection;Dermatitis;Chronic lymphocytic leukemia;Acquired Immune Deficiency Syndrome;Inflammation;Multiple sclerosis;Solid tumor;Psoriasis;Non-Hodgkin lymphoma;Viral infection;Cancer;Rheumatoid arthritis;Leukemia;B-cell acute lymphoblastic leukemia;Cutaneous T-cell lymphoma;Ocular disease;Transplant rejection;Immune disorder
1lf7_v	5	2.755	0.551	-0.428966	0	3	0	0	2	0	Complement component C8 gamma chain	NONE	P07360	Involved in transporter activity	NONE	NONE
1ror_v	7	3.772	0.5388	0.841094	0	5	1	0	1	0	cAMP-specific 3,5-cyclic phosphodiesterase 4B	HYDROLASE	PDE4B_HUMAN	May be involved in mediating central nervous system effects of therapeutic agents ranging from antidepressants to antiasthmatic and anti-inflammatory agents.	NONE	Chronic obstructive pulmonary disease;Asthma
1yq7_v	8	4.286	0.5357	0.991928	1	4	1	0	2	0	Farnesyl pyrophosphate synthetase	TRANSFERASE	FPPS_HUMAN	Key enzyme in isoprenoid biosynthesis which catalyzes the formation of farnesyl diphosphate (FPP), a precursor for several classes of essential metabolites including sterols, dolichols, carotenoids, and ubiquinones. FPP also serves as substrate for protei	NONE	NONE
1upr_v	7	3.728	0.5326	1.50058	0	4	0	0	3	0	Pleckstrin homology domain-containing family A member 4	NONE	Q9H4M7	Cell wall/membrane/envelope biogenesis	NONE	NONE
1i3l_v	6	3.165	0.5275	0.569378	0	3	1	0	1	1	UDP-glucose 4-epimerase	ISOMERASE	GALE_HUMAN	Catalyzes two distinct but analogous reactions: the epimerization of UDP-glucose to UDP-galactose and the epimerization of UDP-N-acetylglucosamine to UDP-N- acetylgalactosamine.	Defects in GALE are the cause of epimerase-deficiency galactosemia (EDG) [MIM:230350]; also known as galactosemia type 3. Clinical features include early-onset cataracts, liver damage, deafness and mental retardation. There are two clinically distinct forms of EDG. (1) A benign, or peripheral form with no detectable GALE activity in red blood cells and characterized by mild symptoms. Some patient…	NONE
1fbz_v	7	3.638	0.5197	1.05038	3	2	0	0	2	0	Proto-oncogene tyrosine-protein kinase LCK	TRANSFERASE	LCK_HUMAN	Tyrosine kinase that plays an essential role for the selection and maturation of developing T-cell in the thymus and in mature T-cell function. Is constitutively associated with the cytoplasmic portions of the CD4 and CD8 surface receptors and plays a key	A chromosomal aberration involving LCK is found in leukemias. Translocation t(1;7)(p34;q34) with TCRB.	Psoriasis;Cancer;Rheumatoid arthritis;Cardiac failure;Atherosclerosis;Delayed hypersensitivity;Transplant rejection;Inflammation;Multiple sclerosis;Autoimmune disease
1ow3_v	7	3.485	0.4978	0.919059	0	4	2	0	1	0	Rho GTPase-activating protein 1	NONE	Q07960	GTPase activator for the Rho, Rac and Cdc42 proteins, converting them to the putatively inactive GDP-bound state. Cdc42 seems to be the preferred substrate.	NONE	NONE
2rnf_v	5	2.48	0.4961	-0.629198	0	3	1	0	1	0	Ribonuclease 4	NONE	P34096	Involved in nucleic acid binding	NONE	NONE
1hkc_v	5	2.438	0.4877	-0.650541	0	3	2	0	0	0	Hexokinase-1	PHOSPHOTRANSFERASE	HXK1_HUMAN	NONE	Defects in HK1 are the cause of hexokinase deficiency [MIM:235700]. Hexokinase deficiency is a rare autosomal recessive disease with nonspherocytic hemolytic anemia as the predominant clinical feature.	NONE
1a4r_v	8	3.892	0.4865	1.14381	0	5	2	0	1	0	Cell division control protein 42 homolog	HYDROLASE	CDC42_HUMAN	Plasma membrane-associated small GTPase which cycles between an active GTP-bound and an inactive GDP-bound state. In active state binds to a variety of effector proteins to regulate cellular responses. Involved in epithelial cell polarization processes. C	NONE	NONE
1z6x_v	8	3.858	0.4823	1.15376	0	4	2	0	2	0	ADP-ribosylation factor 4	NONE	P18085	Involved in GTP binding	NONE	NONE
1hy3_v	8	3.843	0.4804	1.33345	0	5	1	0	2	0	Estrogen sulfotransferase	TRANSFERASE	ST1E1_HUMAN	May control the level of the estrogen receptor by sulfurylating free estradiol. Maximally sulfates beta-estradiol and estrone at concentrations of 20 nM. Also sulfates dehydroepiandrosterone, pregnenolone, ethinylestradiol, equalenin, diethylstilbesterol	NONE	NONE
1yc1_v	8	3.837	0.4797	1.09597	2	3	2	0	1	0	Heat shock protein HSP 90-alpha	CELL CYCLE	HS90A_HUMAN	Molecular chaperone. Has ATPase activity (By similarity).	NONE	NONE
1dnc_v	8	3.832	0.479	1.32659	1	3	2	0	2	0	Glutathione reductase, mitochondrial	NONE	P00390	RNA processing and modification	NONE	For nutritional supplementation, also for treating dietary shortage or imbalance
1r1j_v	8	3.726	0.4657	1.34942	2	2	2	0	2	0	Neprilysin	HYDROLASE	NEP_HUMAN	Thermolysin-like specificity, but is almost confined on acting on polypeptides of up to 30 amino acids. Biologically important in the destruction of opioid peptides such as Met- and Leu-enkephalins by cleavage of a Gly-Phe bond. Involved in the degradatio	Important cell surface marker in the diagnostic of human acute lymphocytic leukemia.	Hypertension;Neuropathic pain;Renovascular hypertension;Congestive heart failure
1q5k_v	5	2.327	0.4654	-1.02197	1	3	1	0	0	0	Glycogen synthase kinase-3 beta	TRANSFERASE	GSK3B_HUMAN	Participates in the Wnt signaling pathway. Implicated in the hormonal control of several regulatory proteins including glycogen synthase, MYB and the transcription factor JUN. Phosphorylates JUN at sites proximal to its DNA-binding domain, thereby reducin	NONE	Alzheimers disease;Non-insulin dependent diabetes;Breast tumor;Chronic lymphocytic leukemia;Central nervous system disease;Inflammation;Prostate tumor;Solid tumor;Pain;Glioma;Cancer;Diffuse large B-cell lymphoma;Non-small-cell lung cancer;Neurodegenerative disease;Carcinoma;Cardiovascular disease;Diabetes mellitus;Osteoporosis;Cerebrovascular ischemia;Ovary tumor
1uei_v	8	3.722	0.4652	1.17071	0	6	1	0	1	0	Uridine-cytidine kinase 2	NONE	Q9BZX2	Nucleotide transport and metabolism	NONE	NONE
1ua2_v	8	3.697	0.4621	1.20892	1	3	1	0	3	0	Cell division protein kinase 7	NONE	P50613	Involved in protein kinase activity	NONE	NONE
1v40_v	8	3.69	0.4612	1.15935	1	4	0	1	2	0	Glutathione-requiring prostaglandin D synthase	ISOMERASE	PTGD2_HUMAN	Catalyzes the conversion of PGH2 to PGD2, a prostaglandin involved in smooth muscle contraction/relaxation and a potent inhibitor of platelet aggregation.	NONE	NONE
3fzf_v	6	2.755	0.4591	0.190451	0	5	1	0	0	0	Heat shock cognate 71 kDa protein	NONE	P11142	Molecular chaperone implicated in a wide variety of cellular processes, including protection of the proteome from stress, folding and transport of newly synthesized polypeptides, activation of proteolysis of misfolded proteins and the formation and dissociation of protein complexes. Plays a pivotal role in the protein quality control system, ensuring the correct folding of proteins, the re-foldin…	NONE	NONE
1b3o_v	5	2.28	0.4559	-1.36027	0	3	1	0	1	0	Inosine-5-monophosphate dehydrogenase 2	DEHYDROGENASE	IMDH2_HUMAN	Rate limiting enzyme in the de novo synthesis of guanine nucleotides and therefore is involved in the regulation of cell growth. It may also have a role in the development of malignancy and the growth progression of some tumors.	NONE	Autoimmune disease;Transplant rejection
1z57_v	7	3.188	0.4555	0.400512	0	5	1	1	0	0	Dual specificity protein kinase CLK1	TRANSFERASE	CLK1_HUMAN	Phosphorylates serine- and arginine-rich (SR) proteins of the spliceosomal complex may be a constituent of a network of regulatory mechanisms that enable SR proteins to control RNA splicing. Phosphorylates serines, threonines and tyrosines (By similarity)	NONE	Toxicity;Metabolic disorder;Neurodegenerative disease;Cancer;Cardiovascular disease
1dmw_v	5	2.254	0.4508	-1.59177	1	3	1	0	0	0	Phenylalanine-4-hydroxylase	OXIDOREDUCTASE	PH4H_HUMAN	NONE	Defects in PAH are the cause of phenylketonuria (PKU) [MIM:261600]. PKU is an autosomal recessive inborn error of phenylalanine metabolism, due to severe phenylalanine hydroxylase deficiency. It is characterized by blood concentrations of phenylalanine persistently above 1200 mumol (normal concentration 100 mumol) which usually causes mental retardation (unless low phenylalanine diet is introduce…	Phenylketonuria;Sickle cell anemia;Vascular disease;Genetic disorder;Diabetic nephropathy;Hypertension;Ataxia;Peripheral arterial occlusive disease;Coronary artery disease
1qdd_v	5	2.242	0.4483	-0.868524	0	4	1	0	0	0	Lithostathine-1-alpha	NONE	P05451	Involved in sugar binding	NONE	NONE
1kqu_v	8	3.584	0.448	0.298107	5	2	0	0	1	0	Phospholipase A2, membrane associated	NONE	P14555	Involved in phospholipase A2 activity	NONE	NONE
1s3x_v	7	3.131	0.4472	0.128717	0	4	1	0	2	0	Heat shock 70 kDa protein 1	NONE	P08107	Posttranslational modification, protein turnover, chaperones	NONE	NONE
1eem_v	8	3.568	0.4461	0.864229	0	4	2	1	1	0	Glutathione S-transferase omega-1	TRANSFERASE	GSTO1_HUMAN	Exhibits glutathione-dependent thiol transferase and dehydroascorbate reductase activities.	NONE	NONE
1isg_v	6	2.661	0.4434	-0.676293	0	5	1	0	0	0	ADP-ribosyl cyclase 2	HYDROLASE	BST1_HUMAN	Synthesizes cyclic ADP-ribose, a second messenger that elicits calcium release from intracellular stores. May be involved in pre-B-cell growth.	Rheumatoid arthritis (RA) patients show enhanced expression of BST-1 transcripts in bone marrow stromal cell lines. This suggests that BST-1 overexpression may play a role in B-cell abnormalities in RA.	Hematological neoplasm;Multiple myeloma
3d2e_v	6	2.644	0.4407	-0.464741	0	4	2	0	0	0	Heat shock protein homolog SSE1	NONE	P32589	Has a calcium-dependent calmodulin-binding activity. Required for normal growth at various temperatures.	NONE	NONE
3g3d_v	6	2.629	0.4382	-0.166683	0	4	1	0	1	0	Uridine 5-monophosphate synthase	NONE	P11172	cytoplasm, cytosol, nucleus, orotate phosphoribosyltransferase activity, orotidine-5'-phosphate decarboxylase activity, pyrimidine nucleoside biosynthetic process, UMP biosynthetic process	NONE	NONE
1q91_v	9	3.943	0.4381	0.764866	1	6	1	0	1	0	5(3)-deoxyribonucleotidase, mitochondrial	NONE	Q9NPB1	Involved in nucleotidase activity	NONE	NONE
1itu_v	8	3.478	0.4347	-0.0151425	4	2	1	0	1	0	Dipeptidase 1	HYDROLASE	DPEP1_HUMAN	Hydrolyzes a wide range of dipeptides. Implicated in the renal metabolism of glutathione and its conjugates. Converts leukotriene D4 to leukotriene E4; it may play an important role in the regulation of leukotriene activity.	NONE	NONE
1d3h_v	6	2.587	0.4311	-0.721137	3	3	0	0	0	0	Dihydroorotate dehydrogenase, mitochondrial	OXIDOREDUCTASE	PYRD_HUMAN	NONE	NONE	NONE
1hi4_v	9	3.876	0.4307	1.26165	0	5	1	0	2	1	Non-secretory ribonuclease	NONE	P10153	Involved in nucleic acid binding	NONE	NONE
2c30_v	6	2.58	0.4301	-0.816098	0	4	1	0	1	0	Serine/threonine-protein kinase PAK 6	TRANSFERASE	PAK6_HUMAN	The activated kinase acts on a variety of targets (By similarity).	NONE	NONE
1iri_v	7	3.005	0.4293	-0.414668	0	6	1	0	0	0	Glucose-6-phosphate isomerase	ISOMERASE	G6PI_HUMAN	Neurotrophic factor for spinal and sensory neurons.	Defects in GPI are a cause of hereditary nonspherocytic hemolytic anemia (HA) [MIM:172400]. Severe GPI deficiency can be associated with hydrops fetalis, immediate neonatal death and neurological impairment.	NONE
1pmq_v	9	3.82	0.4244	1.32168	0	5	1	0	3	0	Mitogen-activated protein kinase 10	TRANSFERASE	MK10_HUMAN	Responds to activation by environmental stress and pro- inflammatory cytokines by phosphorylating a number of transcription factors, primarily components of AP-1 such as c-Jun and ATF2 and thus regulates AP-1 transcriptional activity. Required for stress-	A chromosomal rearrangement involving MAPK10 is a cause of epileptic encephalopathy Lennox-Gastaut type [MIM:606369]. Translocation t(Y;4)(q11.2;q21) which causes MAPK10 truncation. Epileptic encephalopathies of the Lennox-Gastaut group are childhood epileptic disorders characterized by severe psychomotor delay and seizures.	Central nervous system disease;Inflammation;Pulmonary fibrosis;Ischemia;Cerebrovascular ischemia;Neurodegenerative disease
1di8_v	6	2.541	0.4236	-0.78374	2	4	0	0	0	0	Cell division protein kinase 2	NONE	P24941	Involved in protein kinase activity	NONE	NONE
1oiv_v	9	3.75	0.4167	1.10933	0	4	4	0	1	0	Ras-related protein Rab-11A	PROTEIN TRANSPORT	RB11A_HUMAN	Modulates endosomal trafficking (By similarity).	NONE	NONE
2c6c_v	8	3.332	0.4165	0.612176	2	4	0	0	2	0	Glutamate carboxypeptidase 2	HYDROLASE	FOLH1_HUMAN	Has both folate hydrolase and N-acetylated-alpha-linked- acidic dipeptidase (NAALADase) activity. Has a preference for tri- alpha-glutamate peptides. In the intestine, required for the uptake of folate. In the brain, modulates excitatory neurotransmission;Also exhibits a dipeptidyl-peptidase IV type activity. In vitro, cleaves Gly-Pro-AMC.	NONE	Head injury;Cancer;Neuropathy;Osteosarcoma;Diabetic neuropathy;Neurodegenerative disease;Breast tumor;Spinal cord injury;Neuropathic pain;Drug dependence;Prostate tumor;Peripheral neuropathy
1cm8_v	9	3.745	0.4161	0.930918	0	3	3	0	3	0	Mitogen-activated protein kinase 12	TRANSFERASE	MK12_HUMAN	Responds to activation by environmental stress and pro- inflammatory cytokines by phosphorylating downstream targets. Plays a role in myoblast differentiation and also in the down- regulation of cyclin D1 in response to hypoxia in adrenal cells suggesting	NONE	NONE
1tu6_v	9	3.691	0.4101	-0.228297	3	4	2	0	0	0	Cathepsin K	HYDROLASE	CATK_HUMAN	Closely involved in osteoclastic bone resorption and may participate partially in the disorder of bone remodeling. Displays potent endoprotease activity against fibrinogen at acid pH. May play an important role in extracellular matrix degradation.	Defects in CTSK are the cause of pycnodysostosis (PKND) [MIM:265800]. PKND is an autosomal recessive osteochondrodysplasia characterized by osteosclerosis and short stature.	Multiple sclerosis;Asthma;Cancer;Rheumatoid arthritis;Autoimmune disease;Arthritis;Bacterial infection;Bone disease;Osteoarthritis;Bone metastases;Immune disorder;Osteoporosis
1z6y_v	9	3.677	0.4086	0.801127	0	5	3	0	1	0	ADP-ribosylation factor-like protein 5A	NONE	Q9Y689	Involved in GTP binding	NONE	NONE
1gkd_v	7	2.86	0.4085	-0.352892	1	4	2	0	0	0	Matrix metalloproteinase-9	HYDROLASE	MMP9_HUMAN	May play an essential role in local proteolysis of the extracellular matrix and in leukocyte migration. Could play a role in bone osteoclastic resorption. Cleaves KiSS1 at a Gly-	#NAME?	Defects in MMP9 may be a cause of susceptibility to lumbar disk herniation (LDH) [MIM:603932]. LDH is the predominant cause of low-back pain and unilateral leg pain.
1g1t_v	9	3.637	0.4041	0.852113	0	7	1	0	1	0	E-selectin	IMMUNE SYSTEM, MEMBRANE PROTEIN	LYAM2_HUMAN	Cell-surface glycoprotein having a role in immunoadhesion. Mediates in the adhesion of blood neutrophils in cytokine-activated endothelium through interaction with PSGL1/SELPLG. May have a role in capillary morphogenesis.	NONE	Asthma;Lung injury;Atopic dermatitis;Cerebrovascular ischemia;Shock;Ischemic heart disease;Dermatitis;Respiratory disease;Inflammatory bowel disease;Inflammation;Chronic obstructive pulmonary disease;Myocardial infarction;Injury;Psoriasis;Reperfusion injury;Sepsis;Skin burns;Respiratory distress syndrome;Transplant rejection;Hypertension
1o7a_v	8	3.221	0.4026	-0.132821	1	4	3	0	0	0	Beta-hexosaminidase beta chain	NONE	P07686	Carbohydrate transport and metabolism	NONE	NONE
1mp8_v	7	2.808	0.4012	-0.576684	0	3	3	0	1	0	Focal adhesion kinase 1	TRANSFERASE	FAK1_HUMAN	Non-receptor protein-tyrosine kinase implicated in signaling pathways involved in cell motility, proliferation and apoptosis. Activated by tyrosine-phosphorylation in response to either integrin clustering induced by cell adhesion or antibody cross-linkin	NONE	NONE
1wms_v	9	3.592	0.3992	0.805381	0	6	2	0	1	0	Ras-related protein Rab-9	NONE	P51151	Involved in GTP binding	NONE	NONE
1j4i_v	7	2.783	0.3975	-0.465093	3	4	0	0	0	0	Peptidyl-prolyl cis-trans isomerase FKBP1A	ISOMERASE	FKB1A_HUMAN	May play a role in modulation of ryanodine receptor isoform-1 (RYR-1), a component of the calcium release channel of skeletal muscle sarcoplasmic reticulum. There are four molecules of FKBP12 per skeletal muscle RYR. PPIases accelerate the folding of prot	NONE	NONE
1hlc_v	6	2.377	0.3961	-0.843808	0	3	3	0	0	0	Galectin-2	LECTIN	LEG2_HUMAN	This protein binds beta-galactoside. Its physiological function is not yet known.	NONE	NONE
1dhf_v	6	2.371	0.3952	-1.20818	1	3	1	0	1	0	Dihydrofolate reductase	OXIDO-REDUCTASE	DYR_HUMAN	NONE	NONE	NONE
1m7b_v	10	3.934	0.3934	0.85225	0	6	2	0	2	0	Rho-related GTP-binding protein RhoE	NONE	P61587	Binds GTP but lacks intrinsic GTPase activity and is resistant to Rho-specific GTPase-activating proteins.	NONE	NONE
1ipb_v	10	3.928	0.3928	0.761043	1	5	2	0	2	0	Eukaryotic translation initiation factor 4E	NONE	P06730	Involved in RNA binding	NONE	NONE
1jaq_v	7	2.734	0.3906	-0.264596	2	4	1	0	0	0	Neutrophil collagenase	COMPLEX (METALLOPROTEASE/INHIBITOR)	MMP8_HUMAN	Can degrade fibrillar type I, II, and III collagens.	NONE	NONE
1c1y_v	9	3.485	0.3872	0.47257	0	4	4	0	1	0	RAF proto-oncogene serine/threonine-protein kinase	SIGNALING PROTEIN	RAF1_HUMAN	Involved in the transduction of mitogenic signals from the cell membrane to the nucleus. Part of the Ras-dependent signaling pathway from receptors to the nucleus. Protects cells from apoptosis mediated by STK3.	Defects in RAF1 are the cause of Noonan syndrome type 5 (NS5) [MIM:611553]. Noonan syndrome (NS) is a disorder characterized by dysmorphic facial features, short stature, hypertelorism, cardiac anomalies, deafness, motor delay, and a bleeding diathesis. It is a genetically heterogeneous and relatively common syndrome, with an estimated incidence of 1 in 1000-2500 live births.;Defects in RAF1 are …	Cancer
1qcf_v	7	2.695	0.385	-0.843349	3	3	1	0	0	0	Tyrosine-protein kinase HCK	TYROSINE KINASE	HCK_HUMAN	May serve as part of a signaling pathway coupling the Fc receptor to the activation of the respiratory burst. May also contribute to neutrophil migration and may regulate the degranulation process of neutrophils.	NONE	NONE
1q1z_v	10	3.846	0.3846	-0.0965343	0	7	1	0	2	0	Sulfotransferase family cytosolic 2B member 1	NONE	O00204	Involved in sulfotransferase activity	NONE	NONE
1q0b_v	10	3.827	0.3827	0.822683	0	6	2	0	2	0	Kinesin-like protein KIF11	CELL CYCLE	KIF11_HUMAN	Motor protein required for establishing a bipolar spindle. Blocking of KIF11 prevents centrosome migration and arrest cells in mitosis with monoastral microtubule arrays.	NONE	Melanoma;Hodgkins disease;Acute leukemia;Breast tumor;Head and neck tumor;Hepatocellular carcinoma;Ovary tumor;Prostate tumor;Solid tumor;Non-Hodgkin lymphoma;Cancer;Non-small-cell lung cancer;Renal cell carcinoma;Colorectal tumor
2hpa_v	6	2.279	0.3799	-1.32848	1	2	2	0	1	0	Prostatic acid phosphatase	HYDROLASE	PPAP_HUMAN	NONE	NONE	Prostate tumor
1joc_v	10	3.786	0.3786	0.501648	0	5	3	0	2	0	Early endosome antigen 1	NONE	Q15075	Cell cycle control, cell division, chromosome partitioning	NONE	NONE
1xtj_v	9	3.393	0.377	0.164599	0	5	2	0	2	0	Spliceosome RNA helicase BAT1	NONE	Q13838	Involved in nuclear export of spliced and unspliced mRNA. Assembling component of the TREX complex which is thought to couple mRNA transcription, processing and nuclear export, and specifically associates with spliced mRNA and not with unspliced pre-mRNA. TREX is recruited to spliced mRNAs by a transcription-independent mechanism, binds to mRNA upstream of the exon-junction complex (EJC) and is r…	NONE	NONE
1x9d_v	7	2.626	0.3751	-0.69354	0	5	2	0	0	0	Endoplasmic reticulum mannosyl-oligosaccharide 1,2-alpha-mannosidase	NONE	Q9UKM7	Involved in mannosyl-oligosaccharide 1,2-alpha-mannosidase activity	NONE	NONE
1og5_v	6	2.232	0.3719	-1.34889	3	3	0	0	0	0	Cytochrome P450 2C9	ELECTRON TRANSPORT	CP2C9_HUMAN	Cytochromes P450 are a group of heme-thiolate monooxygenases. In liver microsomes, this enzyme is involved in an NADPH-dependent electron transport pathway. It oxidizes a variety of structurally unrelated compounds, including steroids, fatty acids, and xe	NONE	NONE
1mq4_v	10	3.712	0.3712	0.364881	0	7	1	0	2	0	Serine/threonine-protein kinase 6	TRANSFERASE	STK6_HUMAN	May play a role in cell cycle regulation during anaphase and/or telophase, in relation to the function of the centrosome/spindle pole region during chromosome segregation. May be involved in microtubule formation and/or stabilization. May play a key role	Defects in AURKA are responsible for numerical centrosome aberrations including aneuploidy.	Pancreas tumor;Cancer;Solid tumor
1t8t_v	11	4.078	0.3707	0.590045	0	8	1	0	2	0	NONE	NONE	NONE	NONE	NONE	NONE
1xw5_v	9	3.326	0.3696	0.292413	1	5	1	1	1	0	Glutathione S-transferase Mu 2	TRANSFERASE	GSTM2_HUMAN	Conjugation of reduced glutathione to a wide number of exogenous and endogenous hydrophobic electrophiles.	NONE	NONE
1t9s_v	7	2.577	0.3681	-0.958618	0	4	2	0	1	0	cGMP-specific 3,5-cyclic phosphodiesterase	HYDROLASE	PDE5A_HUMAN	Plays a role in signal transduction by regulating the intracellular concentration of cyclic nucleotides. This phosphodiesterase catalyzes the specific hydrolysis of cGMP to 5- GMP.	NONE	Anal fissure;Raynauds disease;Cardiac failure;Thrombosis;Diabetic complication;Prostate hyperplasia;Erectile dysfunction;Urinary tract disease;Female sexual dysfunction;Vascular disease;Viral infection;Cancer;Atherosclerosis;Pulmonary disease;Metabolic disorder;Hypertension;Cardiovascular disease;Pulmonary hypertension;Angina;Male sexual dysfunction
1fw1_v	10	3.631	0.3631	0.733015	0	6	3	0	1	0	Maleylacetoacetate isomerase	NONE	O43708	Posttranslational modification, protein turnover, chaperones	NONE	For nutritional supplementation, also for treating dietary shortage or imbalance
1k8r_v	12	4.336	0.3613	1.43702	0	6	4	0	2	0	GTPase HRas	SIGNALING PROTEIN	RASH_HUMAN	Ras proteins bind GDP/GTP and possess intrinsic GTPase activity.	Defects in HRAS are the cause of Costello syndrome [MIM:218040]; also known as faciocutaneoskeletal syndrome. Costello syndrome is a rare condition characterized by prenatally increased growth, postnatal growth deficiency, mental retardation, distinctive facial appearance, cardiovascular abnormalities (typically pulmonic stenosis, hypertrophic cardiomyopathy and/or atrial tachycardia), tumor pred…	NONE
1liu_v	9	3.252	0.3613	-0.124612	0	6	1	0	2	0	Pyruvate kinase isozymes R/L	TRANSFERASE	KPYR_HUMAN	NONE	Defects in PKLR are the cause of pyruvate kinase hyperactivity [MIM:102900]; also known as high red cell ATP syndrome. This autosomal dominant phenotype is characterized by increase of red blood cell ATP.;Defects in PKLR are a cause of chronic nonspherocytic hemolytic anemia (CNSHA) [MIM:266200]; also called hereditary nonspherocytic hemolytic anemia (HNSHA).	NONE
1hnl_v	8	2.856	0.357	-0.595832	1	3	2	1	1	0	Lysozyme C	NONE	P61626	Lysozymes have primarily a bacteriolytic function; those in tissues and body fluids are associated with the monocyte-macrophage system and enhance the activity of immunoagents.	NONE	NONE
1nms_v	10	3.562	0.3562	0.289664	2	4	2	0	2	0	Caspase-3	APOPTOSIS, HYDROLASE	CASP3_HUMAN	Involved in the activation cascade of caspases responsible for apoptosis execution. At the onset of apoptosis it proteolytically cleaves poly(ADP-ribose) polymerase (PARP) at a 216-Asp-	-Gly-217 bond. Cleaves and activates sterol regulatory element bind	NONE
1kbn_v	10	3.537	0.3537	0.385182	1	5	1	1	2	0	Glutathione S-transferase P	TRANSFERASE	GSTP1_HUMAN	Conjugation of reduced glutathione to a wide number of exogenous and endogenous hydrophobic electrophiles.	NONE	NONE
1e99_v	9	3.166	0.3518	-0.154422	0	6	1	1	1	0	Thymidylate kinase	PHOSPHOTRANSFERASE	KTHY_HUMAN	Catalyzes the conversion of dTMP to dTDP.	NONE	NONE
1nue_v	10	3.513	0.3513	0.224037	0	4	4	0	2	0	Nucleoside diphosphate kinase B	PHOSPHOTRANSFERASE	NDKB_HUMAN	Major role in the synthesis of nucleoside triphosphates other than ATP. Negatively regulates Rho activity by interacting with AKAP13/LBC.;Acts as a transcriptional activator of the c-Myc gene; binds DNA nonspecifically (Ref.3).	This protein is found in reduced amount in tumor cells of high metastatic potential.	NONE
1jkl_v	11	3.854	0.3504	0.395734	0	7	2	0	2	0	Death-associated protein kinase 1	TRANSFERASE	DAPK1_HUMAN	Calcium/calmodulin-dependent serine/threonine kinase which acts as a positive regulator of apoptosis.	NONE	NONE
1h1b_v	6	2.094	0.3491	-1.63025	3	3	0	0	0	0	Leukocyte elastase	HYDROLASE(SERINE PROTEASE)	ELNE_HUMAN	Modifies the functions of natural killer cells, monocytes and granulocytes. Inhibits C5a-dependent neutrophil enzyme release and chemotaxis.	Defects in ELA2 are a cause of cyclic haematopoiesis (CH) [MIM:162800]; also known as cyclic neutropenia. CH is an autosomal dominant disease in which blood-cell production from the bone marrow oscillates with 21-day periodicity. Circulating neutrophils vary between almost normal numbers and zero. During intervals of neutropenia, affected individuals are at risk for opportunistic infection. Monoc…	Blood clotting disorder;Chronic bronchitis;Lung injury;Cerebrovascular ischemia;Emphysema;Respiratory disease;Cystic fibrosis;Chronic obstructive pulmonary disease;Myocardial infarction;Lung inflammation;Pulmonary fibrosis;Psoriasis;Pancreatitis;Bronchitis;Rheumatoid arthritis;Arthritis;Pulmonary disease;Lung tumor;Respiratory distress syndrome;Transplant rejection;Pulmonary hypertension;Pneumoni…
1pt9_v	8	2.792	0.3489	-0.388745	0	3	2	1	2	0	NAD(P) transhydrogenase, mitochondrial	NONE	Q13423	Energy production and conversion	NONE	Some evidence suggests that NADH might be useful in treating Parkinsons disease, chronic fatigue syndrome, Alzheimers disease and cardiovascular disease.
1ice_v	10	3.476	0.3476	0.177646	4	3	1	1	1	0	Caspase-1	CYTOKINE	CASP1_HUMAN	Thiol protease that cleaves IL-1 beta between an Asp and an Ala, releasing the mature cytokine which is involved in a variety of inflammatory processes. Important for defense against pathogens. Cleaves and activates sterol regulatory element binding prote	NONE	Psoriasis;Septic shock;Alzheimers disease;Rheumatoid arthritis;Sepsis;Neurological disease;Osteoarthritis;Inflammation;Diabetes mellitus;Metastasis;Cardiovascular disease
1nb0_v	11	3.792	0.3447	0.280264	0	7	2	0	2	0	Riboflavin kinase	NONE	Q969G6	Coenzyme transport and metabolism	NONE	For the treatment of ariboflavinosis (vitamin B2 deficiency).
1p5j_v	7	2.404	0.3435	-1.26736	2	4	0	0	1	0	L-serine dehydratase	NONE	P20132	Amino acid transport and metabolism	NONE	For nutritional supplementation and for treating dietary shortage or imbalance.
1xoi_v	7	2.396	0.3422	-1.27136	2	4	0	0	1	0	Glycogen phosphorylase, liver form	NONE	P06737	Carbohydrate transport and metabolism	NONE	For nutritional supplementation and for treating dietary shortage or imbalance.
1l9n_v	8	2.732	0.3415	-0.981223	3	4	1	0	0	0	Protein-glutamine gamma-glutamyltransferase E	TRANSFERASE	TGM3_HUMAN	Catalyzes the cross-linking of proteins and the conjugation of polyamines to proteins. It is responsible for the later stages of cell envelope formation in the epidermis and the hair follicle.	NONE	NONE
1gzu_v	7	2.388	0.3411	-1.29817	1	4	1	0	1	0	Nicotinamide mononucleotide adenylyltransferase 1	NONE	Q9HAN9	Coenzyme transport and metabolism	NONE	NONE
2fs8_v	8	2.724	0.3405	-0.243567	2	2	2	1	1	0	Tryptase beta-2	HYDROLASE	TRYB2_HUMAN	Tryptase is the major neutral protease present in mast cells and is secreted upon the coupled activation-degranulation response of this cell type. Has an immunoprotective role during bacterial infection. Required to efficiently combat K.pneumoniae infecti	NONE	NONE
1q5h_v	10	3.394	0.3394	-0.150232	1	6	2	0	1	0	Deoxyuridine 5-triphosphate nucleotidohydrolase, mitochondrial	HYDROLASE	DUT_HUMAN	This enzyme is involved in nucleotide metabolism: it produces dUMP, the immediate precursor of thymidine nucleotides and it decreases the intracellular concentration of dUTP so that uracil cannot be incorporated into DNA.	NONE	NONE
1bx4_v	8	2.712	0.339	-0.774466	0	6	2	0	0	0	Adenosine kinase	TRANSFERASE	ADK_HUMAN	ATP dependent phosphorylation of adenosine and other related nucleoside analogs to monophosphate derivatives. Serves as a potential regulator of concentrations of extracellular adenosine and intracellular adenine nucleotides.	NONE	Septic shock;Pain;Inflammation;Seizure disorder;Seizure, epilepsy & convulsion;Epilepsy;Anesthesia
1k6m_v	11	3.715	0.3377	0.188268	0	7	1	0	3	0	6-phosphofructo-2-kinase/fructose-2,6-biphosphatase 1	NONE	P07953	Carbohydrate transport and metabolism	NONE	NONE
1hrn_v	8	2.701	0.3376	-0.46114	3	4	1	0	0	0	Renin	ASPARTIC PROTEINASE	RENI_HUMAN	Renin is a highly specific endopeptidase, whose only known function is to generate angiotensin I from angiotensinogen in the plasma, initiating a cascade of reactions that produce an elevation of blood pressure and increased sodium retention by the kidney	Defects in REN are a cause of renal tubular dysgenesis (RTD) [MIM:267430]. RTD is an autosomal recessive severe disorder of renal tubular development characterized by persistent fetal anuria and perinatal death, probably due to pulmonary hypoplasia from early-onset oligohydramnios (the Potter phenotype).	Glaucoma;Renal disease;Cardiac failure;Atherosclerosis;HIV infection;Hypertension;Cardiovascular disease;Ocular hypertension;Renal failure
1jj7_v	11	3.684	0.3349	0.0565894	0	8	1	0	2	0	Antigen peptide transporter 1	NONE	Q03518	Involved in nucleotide binding	NONE	NONE
1u4m_v	8	2.672	0.334	-0.519935	0	6	2	0	0	0	C-C motif chemokine 5	ATTRACTANT	CCL5_HUMAN	Chemoattractant for blood monocytes, memory T-helper cells and eosinophils. Causes the release of histamine from basophils and activates eosinophils. Binds to CCR1, CCR3, CCR4 and CCR5. One of the major HIV-suppressive factors produced by CD8+ T- cells. R	NONE	NONE
1pkw_v	9	2.992	0.3325	-0.308009	0	5	2	1	1	0	Glutathione S-transferase A1	NONE	P08263	Involved in glutathione transferase activity	NONE	For nutritional supplementation, also for treating dietary shortage or imbalance
1jbq_v	7	2.317	0.3309	-1.07947	2	4	0	0	1	0	Cystathionine beta-synthase	NONE	P35520	Amino acid transport and metabolism	NONE	For nutritional supplementation and for treating dietary shortage or imbalance.
1pq3_v	7	2.316	0.3309	-1.14214	0	3	3	1	0	0	Arginase-2, mitochondrial	HYDROLASE	ARGI2_HUMAN	May play a role in the regulation of extra-urea cycle arginine metabolism and also in down-regulation of nitric oxide synthesis. Extrahepatic arginase functions to regulate L-arginine bioavailability to NO synthase. Since NO synthase is found in the penil	NONE	NONE
1mlw_v	7	2.313	0.3305	-1.40206	1	4	2	0	0	0	Tryptophan 5-hydroxylase 1	OXIDOREDUCTASE	TPH1_HUMAN	NONE	NONE	NONE
1ryf_v	11	3.633	0.3303	0.31595	0	7	2	0	2	0	Ras-related C3 botulinum toxin substrate 1	HYDROLASE	RAC1_HUMAN	Plasma membrane-associated small GTPase which cycles between active GTP-bound and inactive GDP-bound states. In its active state, binds to a variety of effector proteins to regulate cellular responses such as secretory processes, phagocytosis of apoptotic;Isoform B has an accelerated GEF-independent GDP/GTP exchange and an impaired GTP hydrolysis, which is restored partially by GTPase-activating …	NONE	NONE
1jcn_v	7	2.312	0.3302	-1.36609	0	5	1	0	1	0	Inosine-5-monophosphate dehydrogenase 1	OXIDOREDUCTASE	IMDH1_HUMAN	Rate limiting enzyme in the de novo synthesis of guanine nucleotides and therefore is involved in the regulation of cell growth. It may also have a role in the development of malignancy and the growth progression of some tumors.	Defects in IMPDH1 are the cause of retinitis pigmentosa type 10 (RP10) [MIM:180105]. RP leads to degeneration of retinal photoreceptor cells. Patients typically have night vision blindness and loss of midperipheral visual field. As their condition progresses, they lose their far peripheral visual field and eventually central vision as well. RP10 inheritance is autosomal dominant.	NONE
1hs6_v	9	2.932	0.3258	-0.433157	3	2	1	2	1	0	Leukotriene A-4 hydrolase	HYDROLASE	LKHA4_HUMAN	Hydrolyzes an epoxide moiety of leukotriene A4 (LTA-4) to form leukotriene B4 (LTB-4). The enzyme also has some peptidase activity.	NONE	Inflammation;Cancer;Acute myelogenous leukemia;Myocardial infarction;Non-small-cell lung cancer;Solid tumor
1w0h_v	10	3.254	0.3254	-0.404802	0	7	2	0	1	0	3 histone mRNA exonuclease 1	NONE	Q8IV48	Involved in exonuclease activity	NONE	For nutritional supplementation, also for treating dietary shortage or imbalance
1b55_v	12	3.847	0.3206	0.323794	0	9	0	0	3	0	Tyrosine-protein kinase BTK	TRANSFERASE	BTK_HUMAN	Plays a crucial role in B-cell ontogeny. Transiently phosphorylates GTF2I on tyrosine residues in response to B-cell receptor cross-linking. Required for the formation of functional ARID3A DNA-binding complexes.	Defects in BTK are the cause of X-linked agammaglobulinemia type 1 (XLA) [MIM:300300]. XLA is a humoral immunodeficiency disease which results in developmental defects in the maturation pathway of B-cells. Affected boys have normal levels of pre-B-cells in their bone marrow but virtually no circulating mature B-lymphocytes. This results in a lack of immunoglobulins of all classes and leads to rec…	Autoimmune disease;Lymphoma
1dan_v	12	3.847	0.3206	0.679578	0	6	1	1	4	0	Coagulation factor VII	COMPLEX(SERINE	FA7_HUMAN	Initiates the extrinsic pathway of blood coagulation. Serine protease that circulates in the blood in a zymogen form. Factor VII is converted to factor VIIa by factor Xa, factor XIIa, factor IXa, or thrombin by minor proteolysis. In the presence of tissue	Defects in F7 are the cause of factor VII deficiency [MIM:227500]. Factor VII deficiency is a rare hereditary hemorrhagic disease. The clinical picture can be very severe, with the early occurrence of intracerebral hemorrhages or hemarthroses, or, in contrast, moderate with cutaneous-mucosal hemorrhages (epistaxis, menorrhagia) or hemorrhages provoked by a surgical intervention. Numerous subjects…	Deep vein thrombosis;Blood clotting disorder;Cancer;Ebola virus infection;Thrombosis;Lung embolism;Unstable angina;Angina;Myocardial infarction;Thromboembolism;Cardiovascular disease
1efh_v	11	3.505	0.3186	0.042171	0	8	1	0	2	0	Bile salt sulfotransferase	NONE	Q06520	Involved in sulfotransferase activity	NONE	NONE
1mqb_v	7	2.228	0.3183	-1.64562	0	3	3	0	1	0	Ephrin type-A receptor 2	TRANSFERASE	EPHA2_HUMAN	Receptor for members of the ephrin-A family. Binds to ephrin-A1, -A3, -A4 and -A5.	NONE	Cytomegalovirus infection;Metastasis;Cancer;Solid tumor
1p4r_v	9	2.855	0.3173	-0.710556	0	7	1	0	1	0	Bifunctional purine biosynthesis protein PURH	TRANSFERASE, HYDROLASE	PUR9_HUMAN	NONE	Defects in ATIC are the cause of AICA-ribosuria [MIM:608688]; also known as AICA-ribosiduria. AICA-ribosuria is a neurologically devastating inborn error of purine biosynthesis. AICA-ribosuria patients excrete massive amounts of AICA-riboside in the urine and accumulate AICA-ribotide and its derivatives in erythrocytes and fibroblasts. AICA-ribosuria causes profound mental retardation, epilepsy, …	NONE
1uw5_v	7	2.216	0.3166	-0.757875	2	4	0	0	1	0	Phosphatidylinositol transfer protein alpha isoform	NONE	Q00169	Involved in phosphatidylcholine transmembrane transporter activity	NONE	NONE
1z6t_v	11	3.477	0.3161	-0.116087	0	10	0	0	1	0	Apoptotic protease-activating factor 1	APOPTOSIS	APAF_HUMAN	Oligomeric Apaf-1 mediates the cytochrome c-dependent autocatalytic activation of pro-caspase-9 (Apaf-3), leading to the activation of caspase-3 and apoptosis. This activation requires ATP. Isoform 6 is less effective in inducing apoptosis.	NONE	NONE
1gbn_v	8	2.527	0.3159	-1.02917	2	4	0	0	2	0	Ornithine aminotransferase, mitochondrial	TRANSFERASE	OAT_HUMAN	NONE	Defects in OAT are the cause of hyperornithinemia with gyrate atrophy of choroid and retina (HOGA) [MIM:258870]. HOGA is a slowly progressive blinding autosomal recessive disorder.	Cancer
1yzg_v	11	3.467	0.3152	0.0528812	0	7	3	0	1	0	ADP-ribosylation factor-like protein 5B	NONE	Q9D4P0	Involved in GTP binding	NONE	NONE
1nus_v	9	2.829	0.3143	-0.777104	0	6	1	1	1	0	Nicotinamide mononucleotide adenylyltransferase 3	NONE	Q96T66	Coenzyme transport and metabolism	NONE	NONE
1kpe_v	8	2.503	0.3128	-1.01399	0	3	5	0	0	0	Histidine triad nucleotide-binding protein 1	PROTEIN KINASE INHIBITOR	HINT1_HUMAN	Hydrolyzes adenosine 5-monophosphoramidate substrates such as AMP-morpholidate, AMP-N-alanine methyl ester, AMP-alpha- acetyl lysine methyl ester and AMP-NH2 (By similarity).	NONE	NONE
1zdz_v	7	2.181	0.3116	-1.43113	0	3	2	2	0	0	Spermidine synthase	NONE	P19623	Amino acid transport and metabolism	NONE	S-Adenosylmethionine (SAMe) is used as a drug in Europe for the treatment of depression, liver disorders, fibromyalgia, and osteoarthritis. It has also been introduced into the United States market as a dietary supplement for the support of bone and joint health, as well as mood and emotional well being.
1qh5_v	7	2.179	0.3113	-1.81007	0	4	1	0	2	0	Hydroxyacylglutathione hydrolase, mitochondrial	NONE	Q16775	Involved in hydrolase activity	NONE	For nutritional supplementation, also for treating dietary shortage or imbalance
1hmp_v	9	2.789	0.3099	-0.896092	0	6	3	0	0	0	Hypoxanthine-guanine phosphoribosyltransferase	NONE	P00492	Nucleotide transport and metabolism	NONE	For remission induction and remission consolidation treatment of acute nonlymphocytic leukemias.
1tu4_v	10	3.06	0.306	-0.471346	0	8	2	0	0	0	Ras-related protein Rab-5A	PROTEIN TRANSPORT	RAB5A_HUMAN	Required for the fusion of plasma membranes and early endosomes.	NONE	NONE
1sl4_v	8	2.427	0.3033	-0.897348	0	5	3	0	0	0	CD209 antigen	SUGAR BINDING PROTEIN	CD209_HUMAN	Pathogen-recognition receptor expressed on the surface of immature dendritic cells (DCs) and involved in initiation of primary immune response. Thought to mediate the endocytosis of pathogens which are subsequently degraded in lysosomal compartments. The ;On DCs it is a high affinity receptor for ICAM2 and ICAM3 by binding to mannose-like carbohydrates. May act as a DC rolling receptor that media…	NONE	NONE
1qbk_v	11	3.33	0.3027	0.216148	0	5	3	0	3	0	GTP-binding nuclear protein Ran	NUCLEAR TRANSPORT PROTEIN COMPLEX	RAN_HUMAN	GTP-binding protein involved in nucleocytoplasmic transport. Required for the import of protein into the nucleus and also for RNA export. Involved in chromatin condensation and control of cell cycle (By similarity).;Enhances AR-mediated transactivation. Transactivation decreases as the poly-Gln length within AR increases.	NONE	NONE
1xmm_v	11	3.301	0.3001	-0.0229761	1	5	3	1	1	0	Scavenger mRNA-decapping enzyme DcpS	NONE	Q96C86	Involved in mRNA degradation	NONE	NONE
1nst_v	9	2.693	0.2992	-0.717141	0	5	1	0	2	1	Bifunctional heparan sulfate N-deacetylase/N-sulfotransferase 1	NONE	P52848	Involved in sulfotransferase activity	NONE	NONE
1unq_v	12	3.577	0.2981	0.203849	0	8	1	0	3	0	RAC-alpha serine/threonine-protein kinase	TRANSFERASE	AKT1_HUMAN	General protein kinase capable of phosphorylating several known proteins. Phosphorylates TBC1D4. Signals downstream of phosphatidylinositol 3-kinase (PI(3)K) to mediate the effects of various growth factors such as platelet-derived growth factor (PDGF), e	NONE	Cancer
1ptw_v	8	2.372	0.2964	-1.4373	0	5	2	0	1	0	cAMP-specific 3,5-cyclic phosphodiesterase 4D	HYDROLASE	PDE4D_HUMAN	Regulates the levels of cAMP in the cell.	Genetic variations in PDE4D might be associated with susceptibility to stroke type 1 (STRK1) [MIM:606799]. A stroke is an acute neurologic event leading to death of neural tissue of the brain and resulting in loss of motor, sensory and/or cognitive function. PubMed:17006457 states that association with stroke has to be considered with caution.	NONE
1c9h_v	9	2.647	0.2941	-0.572035	3	3	3	0	0	0	Peptidyl-prolyl cis-trans isomerase FKBP1B	IMMUNE SYSTEM	FKB1B_HUMAN	Associates with the ryanodine receptor (RYR-2) in cardiac muscle sarcoplasmic reticulum and may play a unique physiological role in excitation-contraction coupling in cardiac muscle. There are four molecules of FKBP12.6 per heart muscle RYR. Has the poten	NONE	NONE
1vja_v	9	2.616	0.2907	-0.879069	0	3	4	1	0	1	Urokinase-type plasminogen activator	HYDROLASE	UROK_HUMAN	Specifically cleave the zymogen plasminogen to form the active enzyme plasmin.	NONE	Angiogenesis disorder;Ulcer;Cancer;Lung embolism;Restenosis;Metastasis;Skin ulcer;Cardiovascular disease
1w2c_v	9	2.577	0.2864	-0.939029	0	3	3	0	3	0	Inositol-trisphosphate 3-kinase A	NONE	P23677	Involved in inositol trisphosphate 3-kinase activity	NONE	NONE
1lg1_v	8	2.269	0.2836	-1.40563	0	3	5	0	0	0	Chitotriosidase-1	NONE	Q13231	Involved in chitinase activity	NONE	NONE
1r7u_v	9	2.539	0.2821	-1.26736	3	4	2	0	0	0	Histo-blood group ABO system transferase	NONE	P16442	Involved in transferase activity, transferring hexosyl groups	NONE	NONE
1ls6_v	12	3.357	0.2798	-0.232221	0	9	1	0	2	0	Sulfotransferase 1A1	TRANSFERASE	ST1A1_HUMAN	Catalyzes the sulfate conjugation of catecholamines, phenolic drugs and neurotransmitters. Is also responsible for the sulfation and activation of minoxidil. Mediates the metabolic activation of carcinogenic N-hydroxyarylamines to DNA binding products and	NONE	NONE
1xw6_v	10	2.765	0.2765	-0.89639	0	5	3	1	1	0	Glutathione S-transferase Mu 1	TRANSFERASE	GSTM1_HUMAN	Conjugation of reduced glutathione to a wide number of exogenous and endogenous hydrophobic electrophiles.	NONE	NONE
1f12_v	10	2.745	0.2745	-0.728211	1	7	1	0	1	0	Hydroxyacyl-coenzyme A dehydrogenase, mitochondrial	NONE	Q16836	Lipid transport and metabolism	NONE	Some evidence suggests that NADH might be useful in treating Parkinsons disease, chronic fatigue syndrome, Alzheimers disease and cardiovascular disease.
1kao_v	14	3.829	0.2735	-0.0447806	0	10	2	0	2	0	Ras-related protein Rap-2a	NONE	P10114	Involved in GTP binding	NONE	NONE
1g55_v	10	2.706	0.2706	-0.934624	1	6	2	1	0	0	tRNA (cytosine-5-)-methyltransferase	NONE	O14717	Specifically methylates cytosine 38 in the anticodon loop of tRNA(Asp).	NONE	NONE
1dug_v	11	2.97	0.27	-0.738292	1	6	2	1	1	0	Fibrinogen gamma chain	TRANSFERASE, BLOOD CLOTTING	FIBG_HUMAN	Fibrinogen has a double function: yielding monomers that polymerize into fibrin and acting as a cofactor in platelet aggregation.	Defects in FGG are a cause of thrombophilia.;Defects in FGG are a cause of congenital afibrinogenemia [MIM:202400]. It is a rare autosomal recessive disorder characterized by complete absence of detectable fibrinogen.	Wound healing;Cerebrovascular ischemia;Thrombosis;Ischemic heart disease;Cardiovascular disease;Infarction;Angina;Myocardial infarction;Thromboembolism;Osteoporosis;Unidentified indication
1nsi_v	9	2.411	0.2678	-1.32336	1	4	4	0	0	0	Nitric oxide synthase, inducible	OXIDOREDUCTASE	NOS2_HUMAN	Produces nitric oxide (NO) which is a messenger molecule with diverse functions throughout the body. In macrophages, NO mediates tumoricidal and bactericidal actions.	NONE	Asthma;Mucositis;Migraine;Neuropathic pain;Irritable bowel syndrome;Reperfusion injury;Inflammatory bowel disease;Inflammation;Chronic obstructive pulmonary disease;Gastric motility disorder;Uveitis;Insulin dependent diabetes;Multiple sclerosis;Rheumatoid arthritis;Sepsis;Osteoarthritis;Transplant rejection;Gingivitis;Allergic rhinitis
1k9j_v	8	2.117	0.2647	-1.13459	0	5	3	0	0	0	C-type lectin domain family 4 member M	NONE	Q9H2X3	Probable pathogen-recognition receptor involved in peripheral immune surveillance in liver. May mediate the endocytosis of pathogens which are subsequently degraded in lysosomal compartments. Is a receptor for ICAM3, probably by binding to mannose-like carbohydrates.	NONE	NONE
1z6z_v	14	3.669	0.262	0.600026	0	9	2	1	2	0	Sepiapterin reductase	NONE	P35270	Lipid transport and metabolism	NONE	NONE
2c6q_v	10	2.614	0.2614	-1.02875	0	7	3	0	0	0	GMP reductase 2	NONE	Q9P2T1	Catalyzes the irreversible NADPH-dependent deamination of GMP to IMP. It functions in the conversion of nucleobase, nucleoside and nucleotide derivatives of G to A nucleotides, and in maintaining the intracellular balance of A and G nucleotides (PubMed:12009299, PubMed:12669231, PubMed:16359702, PubMed:22037469). Plays a role in modulating cellular differentiation (PubMed:12669231).	NONE	NONE
2i3i_v	8	2.086	0.2608	-1.71741	3	3	1	1	0	0	Baculoviral IAP repeat-containing protein 7	NONE	Q96CA5	Apoptotic regulator capable of exerting proapoptotic and anti-apoptotic activities and plays crucial roles in apoptosis, cell proliferation, and cell cycle control. Its anti-apoptotic activity is mediated through the inhibition of CASP3, CASP7 and CASP9, as well as by its E3 ubiquitin-protein ligase activity. As it is a weak caspase inhibitor, its anti-apoptotic activity is thought to be due to i…	NONE	NONE
1pr9_v	10	2.602	0.2602	-0.569937	0	6	3	0	1	0	L-xylulose reductase	NONE	Q7Z4W1	Lipid transport and metabolism	NONE	NONE
1r55_v	10	2.548	0.2548	-1.15348	2	4	4	0	0	0	ADAM 33	HYDROLASE	ADA33_HUMAN	NONE	Defects in ADAM33 may be a cause of susceptibility to asthma.	NONE
1z83_v	11	2.775	0.2522	-0.593882	0	6	3	0	1	1	Adenylate kinase isoenzyme 1	NONE	P00568	Nucleotide transport and metabolism	NONE	NONE
2ble_v	10	2.508	0.2508	-1.21063	0	7	3	0	0	0	GMP reductase 1	OXIDOREDUCTASE	GMPR1_HUMAN	Catalyzes the irreversible NADPH-dependent deamination of GMP to IMP. It functions in the conversion of nucleobase, nucleoside and nucleotide derivatives of G to A nucleotides, and in maintaining the intracellular balance of A and G nucleotides.	NONE	NONE
1yz3_v	11	2.756	0.2505	-0.915912	2	5	4	0	0	0	Phenylethanolamine N-methyltransferase	TRANSFERASE	PNMT_HUMAN	Converts noradrenaline to adrenaline.	NONE	NONE
1cm0_v	9	2.236	0.2485	-2.0241	1	6	2	0	0	0	Histone acetyltransferase PCAF	NONE	Q92831	Involved in N-acetyltransferase activity	NONE	NONE
1nw3_v	10	2.377	0.2377	-1.27934	0	5	3	2	0	0	Histone-lysine N-methyltransferase, H3 lysine-79 specific	NONE	Q8TEK3	Cell cycle control, cell division, chromosome partitioning	NONE	NONE
1xs7_v	11	2.594	0.2358	-1.04511	4	5	2	0	0	0	Beta-secretase 1	HYDROLASE	BACE1_HUMAN	Responsible for the proteolytic processing of the amyloid precursor protein (APP). Cleaves at the N-terminus of the A-beta peptide sequence, between residues 671 and 672 of APP, leads to the generation and extracellular release of beta-cleaved soluble APP	NONE	Alzheimers disease
1boa_v	11	2.575	0.2341	-1.01578	7	4	0	0	0	0	Methionine aminopeptidase 2	AMINOPEPTIDASE	AMPM2_HUMAN	Removes the amino-terminal methionine from nascent proteins.	NONE	NONE
1r6u_v	9	2.089	0.2322	-1.96442	1	4	2	1	1	0	Tryptophanyl-tRNA synthetase, cytoplasmic	NONE	P23381	Translation, ribosomal structure and biogenesis	NONE	Tryptophan may be useful in increasing serotonin production, promoting healthy sleep, managing depression by enhancing mental and emotional well-being, managing pain tolerance, and managing weight.
1qki_v	9	2.078	0.2309	-1.80872	0	3	1	1	3	1	Glucose-6-phosphate 1-dehydrogenase	OXIDOREDUCTASE (CHOH(D)-NADP)	G6PD_HUMAN	Produces pentose sugars for nucleic acid synthesis and main producer of NADPH reducing power.	Defects in G6PD are the cause of chronic non-spherocytic hemolytic anemia (CNSHA) [MIM:305900]. Deficiency of G6PD is associated with hemolytic anemia in two different situations. First, in areas in which malaria has been endemic, G6PD-deficiency alleles have reached high frequencies (1% to 50%) and deficient individuals, though essentially asymptomatic in the steady state, have a high risk of ac…	NONE
1tdi_v	9	2.052	0.228	-2.08227	1	5	1	1	1	0	Glutathione S-transferase A3	NONE	Q16772	Involved in glutathione transferase activity	NONE	For nutritional supplementation, also for treating dietary shortage or imbalance
1jv3_v	12	2.728	0.2273	-0.707508	0	6	5	0	1	0	UDP-N-acetylhexosamine pyrophosphorylase	NONE	Q16222	Involved in nucleotidyltransferase activity	NONE	NONE
3ljr_v	11	2.389	0.2172	-1.23038	3	3	3	1	1	0	Glutathione S-transferase theta-2	TRANSFERASE	GSTT2_HUMAN	Conjugation of reduced glutathione to a wide number of exogenous and endogenous hydrophobic electrophiles. Has a sulfatase activity.	NONE	NONE
2b4y_v	14	2.665	0.1904	-0.984475	0	10	4	0	0	0	NAD-dependent deacetylase sirtuin-5	HYDROLASE	SIRT5_HUMAN	Probable NAD-dependent deacetylase (By similarity).	NONE	NONE
1pbk_v	11	2.069	0.1881	-2.01723	3	5	3	0	0	0	FK506-binding protein 3	ISOMERASE	FKBP3_HUMAN	FK506- and rapamycin-binding proteins (FKBPs) constitute a family of receptors for the two immunosuppressants which inhibit T-cell proliferation by arresting two distinct cytoplasmic signal transmission pathways. PPIases accelerate the folding of proteins	NONE	NONE
1i5r_v	16	2.707	0.1692	-0.813674	8	5	3	0	0	0	Estradiol 17-beta-dehydrogenase 1	NONE	P14061	Lipid transport and metabolism	NONE	Some evidence suggests that NADH might be useful in treating Parkinsons disease, chronic fatigue syndrome, Alzheimers disease and cardiovascular disease.

## Sheet: Uni plot AKG
From	To
P09012	SNRPA
SRC_HUMAN	SRC
TRFL_HUMAN	LTF
O15382	BCAT2
B3GA1_HUMAN	B3GAT1
P02743	APCS
P68400	CSNK2A1
P11177	PDHB
P07195	LDHB
P33176	KIF5B
DDX6_HUMAN	DDX6
PTN1_HUMAN	PTPN1
ANGI_HUMAN	ANG
P15086	CPB1
P84077	ARF1
IMPA1_HUMAN	IMPA1
PIM1_HUMAN	PIM1
P35558	PCK1
ISG20_HUMAN	ISG20
CAH2_HUMAN	CA2
MMP3_HUMAN	MMP3
TPIS_HUMAN	TPI1
ACE_HUMAN	ACE
C1S_HUMAN	C1S
P00480	OTC
P78330	PSPH
INSR_HUMAN	INSR
P12724	RNASE3
ALDR_HUMAN	AKR1B1
O43252	PAPSS1
PNPH_HUMAN	PNP
P07360	C8G
PDE4B_HUMAN	PDE4B
FPPS_HUMAN	FDPS
Q9H4M7	PLEKHA4
GALE_HUMAN	GALE
LCK_HUMAN	LCK
Q07960	ARHGAP1
P34096	RNASE4
HXK1_HUMAN	HK1
CDC42_HUMAN	CDC42
P18085	ARF4
ST1E1_HUMAN	SULT1E1
HS90A_HUMAN	HSP90AA1
P00390	GSR
NEP_HUMAN	MME
GSK3B_HUMAN	GSK3B
Q9BZX2	UCK2
P50613	CDK7
P11142	HSPA8
IMDH2_HUMAN	IMPDH2
CLK1_HUMAN	CLK1
PH4H_HUMAN	PAH
P05451	REG1A
P14555	PLA2G2A
P08107	HSPA1A
P08107	HSPA1B
GSTO1_HUMAN	GSTO1
BST1_HUMAN	BST1
P32589	SSE1
P11172	UMPS
Q9NPB1	NT5M
DPEP1_HUMAN	DPEP1
PYRD_HUMAN	DHODH
P10153	RNASE2
PAK6_HUMAN	PAK6
G6PI_HUMAN	GPI
MK10_HUMAN	MAPK10
P24941	CDK2
RB11A_HUMAN	RAB11A
FOLH1_HUMAN	FOLH1
MK12_HUMAN	MAPK12
CATK_HUMAN	CTSK
Q9Y689	ARL5A
MMP9_HUMAN	MMP9
LYAM2_HUMAN	SELE
P07686	HEXB
FAK1_HUMAN	PTK2
P51151	RAB9A
FKB1A_HUMAN	FKBP1A
LEG2_HUMAN	LGALS2
DYR_HUMAN	DHFR
P61587	RND3
P06730	EIF4E
MMP8_HUMAN	MMP8
RAF1_HUMAN	RAF1
HCK_HUMAN	HCK
O00204	SULT2B1
KIF11_HUMAN	KIF11
PPAP_HUMAN	ACP3
Q15075	EEA1
Q13838	DDX39B
Q9UKM7	MAN1B1
CP2C9_HUMAN	CYP2C9
GSTM2_HUMAN	GSTM2
PDE5A_HUMAN	PDE5A
O43708	GSTZ1
RASH_HUMAN	HRAS
KPYR_HUMAN	PKLR
P61626	LYZ
CASP3_HUMAN	CASP3
GSTP1_HUMAN	GSTP1
KTHY_HUMAN	DTYMK
NDKB_HUMAN	NME2
DAPK1_HUMAN	DAPK1
ELNE_HUMAN	ELANE
Q13423	NNT
CASP1_HUMAN	CASP1
Q969G6	RFK
P20132	SDS
P06737	PYGL
TGM3_HUMAN	TGM3
Q9HAN9	NMNAT1
TRYB2_HUMAN	TPSB2
DUT_HUMAN	DUT
ADK_HUMAN	ADK
P07953	Pfkfb1
RENI_HUMAN	REN
Q03518	TAP1
CCL5_HUMAN	CCL5
P08263	GSTA1
P35520	CBS
ARGI2_HUMAN	ARG2
TPH1_HUMAN	TPH1
RAC1_HUMAN	RAC1
IMDH1_HUMAN	IMPDH1
LKHA4_HUMAN	LTA4H
Q8IV48	ERI1
BTK_HUMAN	BTK
FA7_HUMAN	F7
Q06520	SULT2A1
EPHA2_HUMAN	EPHA2
PUR9_HUMAN	ATIC
Q00169	PITPNA
APAF_HUMAN	APAF1
OAT_HUMAN	OAT
Q9D4P0	Arl5b
Q96T66	NMNAT3
HINT1_HUMAN	HINT1
P19623	SRM
Q16775	HAGH
P00492	HPRT1
RAB5A_HUMAN	RAB5A
CD209_HUMAN	CD209
RAN_HUMAN	RAN
Q96C86	DCPS
P52848	NDST1
AKT1_HUMAN	AKT1
PDE4D_HUMAN	PDE4D
FKB1B_HUMAN	FKBP1B
UROK_HUMAN	PLAU
P23677	ITPKA
Q13231	CHIT1
P16442	ABO
ST1A1_HUMAN	SULT1A1
GSTM1_HUMAN	GSTM1
Q16836	HADH
P10114	RAP2A
O14717	TRDMT1
FIBG_HUMAN	FGG
NOS2_HUMAN	NOS2
Q9H2X3	CLEC4M
P35270	SPR
Q9P2T1	GMPR2
Q96CA5	BIRC7
Q7Z4W1	DCXR
ADA33_HUMAN	ADAM33
P00568	AK1
GMPR1_HUMAN	GMPR
PNMT_HUMAN	PNMT
Q92831	KAT2B
Q8TEK3	DOT1L
BACE1_HUMAN	BACE1
P23381	WARS1
G6PD_HUMAN	G6PD
Q16772	GSTA3
Q16222	UAP1
GSTT2_HUMAN	GSTT2B
FKBP3_HUMAN	FKBP3
P14061	HSD17B1

## Sheet: AKG (SwissTarget)
Egl nine homolog 1	EGLN1	Q9GZT9	CHEMBL5697	Oxidoreductase	1	3 / 2
Solute carrier family 22 member 6 (by homology)	SLC22A6	Q4U2R8	CHEMBL1641347	Electrochemical transporter	0.0849737	0 / 2
ATP-citrate synthase	ACLY	P53396	CHEMBL3720	Enzyme	0.0743165	0 / 1
HMG-CoA reductase	HMGCR	P04035	CHEMBL402	Oxidoreductase	0.0443083	0 / 1
Hydroxyacid oxidase 1	HAO1	Q9UJM8	CHEMBL4229	Enzyme	0.0339707	0 / 1
Squalene synthetase (by homology)	FDFT1	P37268	CHEMBL3338	Enzyme	0.0339707	0 / 1
Protein farnesyltransferase	FNTA FNTB	P49354 P49356	CHEMBL2094108	Enzyme	0.0238327	0 / 5
Neuronal acetylcholine receptor protein alpha-7 subunit (by homology)	CHRNA7	P36544	CHEMBL2492	Ligand-gated ion channel	0.0238327	0 / 2
Lysine-specific demethylase 4D-like	KDM4E	B2RXH2	CHEMBL1293226	Eraser	0	1 / 0
Lysine-specific demethylase 3A	KDM3A	Q9Y4C1	CHEMBL1938209	Eraser	0	1 / 0
Alpha-ketoglutarate-dependent dioxygenase FTO	FTO	Q9C0B1	CHEMBL2331065	Oxidoreductase	0	1 / 0
Lysine-specific demethylase 5A	KDM5A	P29375	CHEMBL2424504	Eraser	0	1 / 0
Hypoxia-inducible factor prolyl hydroxylase 1	EGLN2	Q96KS0	CHEMBL3028	Enzyme	0	1 / 0
Lysine-specific demethylase 5B	KDM5B	Q9UGL1	CHEMBL3774295	Eraser	0	1 / 0
Egl nine homolog 3	EGLN3	Q9H6Z9	CHEMBL5705	Enzyme	0	1 / 0
Lysine-specific demethylase 4A	KDM4A	O75164	CHEMBL5896	Eraser	0	1 / 0
Hypoxia-inducible factor 1-alpha inhibitor	HIF1AN	Q9NWT6	CHEMBL5909	Enzyme	0	1 / 0
Lysine-specific demethylase 4D	KDM4D	Q6B0I6	CHEMBL6138	Eraser	0	1 / 0
Lysine-specific demethylase 4C	KDM4C	Q9H3R0	CHEMBL6175	Eraser	0	1 / 0
Histone lysine demethylase PHF8	PHF8	Q9UPP1	CHEMBL1938212	Eraser	0	0 / 1
Lysine-specific demethylase 2A	KDM2A	Q9Y2K7	CHEMBL1938210	Eraser	0	1 / 1
Lysine-specific demethylase 5C	KDM5C	P41229	CHEMBL2163176	Eraser	0	1 / 1
Prolyl 4-hydroxylase subunit alpha-1	P4HA1	P13674	CHEMBL1250350	Enzyme	0	1 / 0
Hypoxia-inducible factor prolyl 4-hydroxylase	P4HTM	Q9NXG6	CHEMBL3047	Enzyme	0	1 / 0
Glutamate receptor ionotropic kainate 1	GRIK1	P39086	CHEMBL1918	Ligand-gated ion channel	0	0 / 6
Glutamate receptor ionotropic, AMPA 1	GRIA1	P42261	CHEMBL2009	Ligand-gated ion channel	0	0 / 1
Adenosine A3 receptor	ADORA3	P0DMS8	CHEMBL256	Family A G protein-coupled receptor	0	0 / 1
Glutamate receptor ionotropic kainate 5	GRIK5	Q16478	CHEMBL2675	Ligand-gated ion channel	0	0 / 1
Excitatory amino acid transporter 3	SLC1A1	P43005	CHEMBL2721	Electrochemical transporter	0	0 / 2
Metabotropic glutamate receptor 4	GRM4	Q14833	CHEMBL2736	Family C G protein-coupled receptor	0	0 / 3
Metabotropic glutamate receptor 3	GRM3	Q14832	CHEMBL2888	Family C G protein-coupled receptor	0	0 / 5
Glutamate receptor ionotropic, AMPA 4	GRIA4	P48058	CHEMBL3190	Ligand-gated ion channel	0	0 / 1
Metabotropic glutamate receptor 5	GRM5	P41594	CHEMBL3227	Family C G protein-coupled receptor	0	0 / 2
Metabotropic glutamate receptor 8	GRM8	O00222	CHEMBL3228	Family C G protein-coupled receptor	0	0 / 3
Glutamate receptor ionotropic kainate 2	GRIK2	Q13002	CHEMBL3683	Ligand-gated ion channel	0	0 / 5
Glutamate receptor ionotropic kainate 3	GRIK3	Q13003	CHEMBL3684	Ligand-gated ion channel	0	0 / 1
Metabotropic glutamate receptor 1	GRM1	Q13255	CHEMBL3772	Family C G protein-coupled receptor	0	0 / 2
Metabotropic glutamate receptor 7	GRM7	Q14831	CHEMBL3777	Family C G protein-coupled receptor	0	0 / 1
Glutamate receptor ionotropic, AMPA 2	GRIA2	P42262	CHEMBL4016	Ligand-gated ion channel	0	0 / 1
Metabotropic glutamate receptor 6	GRM6	O15303	CHEMBL4573	Family C G protein-coupled receptor	0	0 / 3
Metabotropic glutamate receptor 2	GRM2	Q14416	CHEMBL5137	Family C G protein-coupled receptor	0	0 / 11
Niemann-Pick C1-like protein 1	NPC1L1	Q9UHC9	CHEMBL2027	Other membrane protein	0	0 / 2
Fatty acid binding protein adipocyte	FABP4	P15090	CHEMBL2083	Fatty acid binding protein family	0	0 / 1
Peroxisome proliferator-activated receptor alpha	PPARA	Q07869	CHEMBL239	Nuclear receptor	0	0 / 3
Fatty acid binding protein muscle	FABP3	P05413	CHEMBL3344	Fatty acid binding protein family	0	0 / 1
Fatty acid binding protein epidermal	FABP5	Q01469	CHEMBL3674	Fatty acid binding protein family	0	0 / 1
Peroxisome proliferator-activated receptor delta	PPARD	Q03181	CHEMBL3979	Nuclear receptor	0	0 / 2
Free fatty acid receptor 1	FFAR1	O14842	CHEMBL4422	Family A G protein-coupled receptor	0	0 / 1
Fatty acid binding protein intestinal	FABP2	P12104	CHEMBL4879	Fatty acid binding protein family	0	0 / 1
Bile acid receptor FXR	NR1H4	Q96RI1	CHEMBL2047	Nuclear receptor	0	0 / 9
Glucose-6-phosphate 1-dehydrogenase	G6PD	P11413	CHEMBL5347	Enzyme	0	0 / 5
G-protein coupled bile acid receptor 1	GPBAR1	Q8TDU6	CHEMBL5409	Family A G protein-coupled receptor	0	0 / 13
11-beta-hydroxysteroid dehydrogenase 1	HSD11B1	P28845	CHEMBL4235	Enzyme	0	0 / 3
Prostanoid EP2 receptor	PTGER2	P43116	CHEMBL1881	Family A G protein-coupled receptor	0	0 / 1
Prostanoid FP receptor	PTGFR	P43088	CHEMBL1987	Family A G protein-coupled receptor	0	0 / 1
Histone deacetylase 3	HDAC3	O15379	CHEMBL1829	Eraser	0	0 / 1
Androgen Receptor	AR	P10275	CHEMBL1871	Nuclear receptor	0	0 / 4
Vitamin D receptor	VDR	P11473	CHEMBL1977	Nuclear receptor	0	0 / 1
Cytochrome P450 19A1	CYP19A1	P11511	CHEMBL1978	Cytochrome P450	0	0 / 3
GABA A receptor alpha-2/beta-2/gamma-2	GABRA2 GABRB2 GABRG2	P47869 P47870 P18507	CHEMBL2111413	Ligand-gated ion channel	0	0 / 1
Dual specificity phosphatase Cdc25A	CDC25A	P30304	CHEMBL3775	Phosphatase	0	0 / 2
Aldo-keto reductase family 1 member B10	AKR1B10	O60218	CHEMBL5983	Enzyme	0	0 / 1
DNA polymerase beta (by homology)	POLB	P06746	CHEMBL2392	Enzyme	0	0 / 1
Aminopeptidase B	RNPEP	Q9H4A4	CHEMBL2432	Protease	0	0 / 1
UDP-glucuronosyltransferase 2B7	UGT2B7	P16662	CHEMBL4370	Enzyme	0	0 / 4
Carbonic anhydrase I	CA1	P00915	CHEMBL261	Lyase	0	0 / 3
Carbonic anhydrase IX	CA9	Q16790	CHEMBL3594	Lyase	0	0 / 2
Hydroxycarboxylic acid receptor 2 (by homology)	HCAR2	Q8TDS4	CHEMBL3785	Family A G protein-coupled receptor	0	1 / 0
Corticosteroid binding globulin	SERPINA6	P08185	CHEMBL2421	Secreted protein	0	0 / 3
Testis-specific androgen-binding protein	SHBG	P04278	CHEMBL3305	Secreted protein	0	0 / 9
Estradiol 17-beta-dehydrogenase 3	HSD17B3	P37058	CHEMBL4234	Enzyme	0	0 / 10
Excitatory amino acid transporter 2	SLC1A2	P43004	CHEMBL4973	Electrochemical transporter	0	0 / 2
GABA-B receptor (by homology)	GABBR1	Q9UBS5	CHEMBL2064	Family C G protein-coupled receptor	0	0 / 1
Angiotensin-converting enzyme (by homology)	ACE	P12821	CHEMBL1808	Protease	0	0 / 1
Betaine transporter	SLC6A12	P48065	CHEMBL3715	Electrochemical transporter	0	0 / 2
11-beta-hydroxysteroid dehydrogenase 2	HSD11B2	P80365	CHEMBL3746	Enzyme	0	0 / 1
Xaa-Pro dipeptidase	PEPD	P12955	CHEMBL4185	Protease	0	0 / 1
Glutamate carboxypeptidase II	FOLH1	Q04609	CHEMBL1892	Protease	0	1 / 9
Carbonic anhydrase II	CA2	P00918	CHEMBL205	Lyase	0	0 / 1
Plasminogen	PLG	P00747	CHEMBL1801	Protease	0	0 / 1
Protein-tyrosine phosphatase 1B	PTPN1	P18031	CHEMBL335	Phosphatase	0	0 / 1
Glutathione S-transferase kappa 1	GSTK1	Q9Y2Q3	CHEMBL4491	Enzyme	0	0 / 1
Leukotriene A4 hydrolase	LTA4H	P09960	CHEMBL4618	Protease	0	0 / 1

## Sheet: AKG (Removed Duplicated)
Gene symbols
FNTA
EGLN1
FNTB
SLC22A6
ACLY
HMGCR
HAO1
FDFT1
CHRNA7
KDM4E
KDM3A
FTO
KDM5A
EGLN2
KDM5B
EGLN3
KDM4A
HIF1AN
KDM4D
KDM4C
PHF8
KDM2A
KDM5C
P4HA1
P4HTM
GRIK1
GRIA1
ADORA3
GRIK5
SLC1A1
GRM4
GRM3
GRIA4
GRM5
GRM8
GRIK2
GRIK3
GRM1
GRM7
GRIA2
GRM6
GRM2
NPC1L1
FABP4
PPARA
FABP3
FABP5
PPARD
FFAR1
FABP2
NR1H4
G6PD
GPBAR1
HSD11B1
PTGER2
PTGFR
HDAC3
AR
VDR
CYP19A1
GABRA2
GABRG2
GABRB2
CDC25A
AKR1B10
POLB
RNPEP
UGT2B7
CA1
CA9
HCAR2
SERPINA6
SHBG
HSD17B3
SLC1A2
GABBR1
ACE
SLC6A12
HSD11B2
PEPD
FOLH1
CA2
PLG
PTPN1
GSTK1
LTA4H
SNRPA
SRC
LTF
BCAT2
B3GAT1
APCS
CSNK2A1
PDHB
LDHB
KIF5B
DDX6
ANG
CPB1
ARF1
IMPA1
PIM1
PCK1
ISG20
MMP3
TPI1
C1S
OTC
PSPH
INSR
RNASE3
AKR1B1
PAPSS1
PNP
C8G
PDE4B
FDPS
PLEKHA4
GALE
LCK
ARHGAP1
RNASE4
HK1
CDC42
ARF4
SULT1E1
HSP90AA1
GSR
MME
GSK3B
UCK2
CDK7
HSPA8
IMPDH2
CLK1
PAH
REG1A
PLA2G2A
HSPA1A
HSPA1B
GSTO1
BST1
SSE1
UMPS
NT5M
DPEP1
DHODH
RNASE2
PAK6
GPI
MAPK10
CDK2
RAB11A
MAPK12
CTSK
ARL5A
MMP9
SELE
HEXB
PTK2
RAB9A
FKBP1A
LGALS2
DHFR
RND3
EIF4E
MMP8
RAF1
HCK
SULT2B1
KIF11
ACP3
EEA1
DDX39B
MAN1B1
CYP2C9
GSTM2
PDE5A
GSTZ1
HRAS
PKLR
LYZ
CASP3
GSTP1
DTYMK
NME2
DAPK1
ELANE
NNT
CASP1
RFK
SDS
PYGL
TGM3
NMNAT1
TPSB2
DUT
ADK
Pfkfb1
REN
TAP1
CCL5
GSTA1
CBS
ARG2
TPH1
RAC1
IMPDH1
ERI1
BTK
F7
SULT2A1
EPHA2
ATIC
PITPNA
APAF1
OAT
Arl5b
NMNAT3
HINT1
SRM
HAGH
HPRT1
RAB5A
CD209
RAN
DCPS
NDST1
AKT1
PDE4D
FKBP1B
PLAU
ITPKA
CHIT1
ABO
SULT1A1
GSTM1
HADH
RAP2A
TRDMT1
FGG
NOS2
CLEC4M
SPR
GMPR2
BIRC7
DCXR
ADAM33
AK1
GMPR
PNMT
KAT2B
DOT1L
BACE1
WARS1
GSTA3
UAP1
GSTT2B
FKBP3
HSD17B1

## Sheet: NAC (SwissTarget)
Dihydroorotase	CAD	P27708	CHEMBL3093	Enzyme	0.0649511	2 / 0
Lysine-specific demethylase 4D-like	KDM4E	B2RXH2	CHEMBL1293226	Eraser	0.0443083	6 / 0
Lysine-specific demethylase 2A	KDM2A	Q9Y2K7	CHEMBL1938210	Eraser	0.0443083	7 / 0
Histone lysine demethylase PHF8	PHF8	Q9UPP1	CHEMBL1938212	Eraser	0.0443083	5 / 0
Egl nine homolog 3	EGLN3	Q9H6Z9	CHEMBL5705	Enzyme	0.0443083	4 / 0
G protein-coupled receptor 44	PTGDR2	Q9Y5Y4	CHEMBL5071	Family A G protein-coupled receptor	0.0443083	5 / 0
Lysine-specific demethylase 7A/7B	KDM7A	Q6ZMT4	CHEMBL2163177	Eraser	0.0238327	1 / 0
Aldose reductase (by homology)	AKR1B1	P15121	CHEMBL1900	Enzyme	0.0238327	12 / 0
Aldehyde reductase (by homology)	AKR1A1	P14550	CHEMBL2246	Enzyme	0.0238327	1 / 0
Hydroxycarboxylic acid receptor 2	HCAR2	Q8TDS4	CHEMBL3785	Family A G protein-coupled receptor	0.0238327	14 / 0
Protein phosphatase 2C beta	PPM1B	O75688	CHEMBL2845	Phosphatase	0.0238327	3 / 0
Protein-tyrosine phosphatase 1B	PTPN1	P18031	CHEMBL335	Phosphatase	0.0238327	4 / 0
Serine/threonine protein phosphatase PP1-gamma catalytic subunit	PPP1CC	P36873	CHEMBL4438	Phosphatase	0.0238327	3 / 0
Aminopeptidase B	RNPEP	Q9H4A4	CHEMBL2432	Protease	0	1 / 0
Lysine-specific demethylase 5C	KDM5C	P41229	CHEMBL2163176	Eraser	0	7 / 1
Carboxypeptidase A1	CPA1	P15085	CHEMBL2088	Protease	0	4 / 0
Caspase-3	CASP3	P42574	CHEMBL2334	Protease	0	3 / 0
Mast cell carboxypeptidase A	CPA3	P15088	CHEMBL2645	Protease	0	2 / 0
Carboxypeptidase B2 isoform A	CPB2	Q96IY4	CHEMBL3419	Protease	0	2 / 0
Carbonic anhydrase XII	CA12	O43570	CHEMBL3242	Lyase	0	18 / 0
Carbonic anhydrase IX	CA9	Q16790	CHEMBL3594	Lyase	0	19 / 0
Monoamine oxidase B	MAOB	P27338	CHEMBL2039	Oxidoreductase	0	8 / 0
Kynurenine 3-monooxygenase (by homology)	KMO	O15229	CHEMBL2145	Oxidoreductase	0	36 / 0
Flap endonuclease 1	FEN1	P39748	CHEMBL5027	Enzyme	0	5 / 0
Tyrosyl-DNA phosphodiesterase 2	TDP2	O95551	CHEMBL2169736	Enzyme	0	1 / 0
Hypoxia-inducible factor prolyl 4-hydroxylase	P4HTM	Q9NXG6	CHEMBL3047	Enzyme	0	2 / 0
DNA excision repair protein ERCC-5	ERCC5	P28715	CHEMBL4736	Other nuclear protein	0	4 / 0
Lysine-specific demethylase 4A	KDM4A	O75164	CHEMBL5896	Eraser	0	5 / 0
Lysine-specific demethylase 4D	KDM4D	Q6B0I6	CHEMBL6138	Eraser	0	2 / 0
Lysine-specific demethylase 4C	KDM4C	Q9H3R0	CHEMBL6175	Eraser	0	9 / 0
Angiotensin-converting enzyme 2	ACE2	Q9BYF1	CHEMBL3736	Protease	0	0 / 2
Carbonic anhydrase II	CA2	P00918	CHEMBL205	Lyase	0	19 / 0
Carbonic anhydrase I	CA1	P00915	CHEMBL261	Lyase	0	22 / 0
Lysine-specific demethylase 4B	KDM4B	O94953	CHEMBL3313832	Eraser	0	2 / 0
Lysine-specific demethylase 5B	KDM5B	Q9UGL1	CHEMBL3774295	Eraser	0	2 / 0
Farnesyl diphosphate synthase	FDPS	P14324	CHEMBL1782	Transferase	0	1 / 0
DNA ligase 1	LIG1	P18858	CHEMBL5694	Enzyme	0	1 / 0
Carbonic anhydrase VII	CA7	P43166	CHEMBL2326	Lyase	0	6 / 0
Carbonic anhydrase III	CA3	P07451	CHEMBL2885	Lyase	0	3 / 0
Carbonic anhydrase XIV	CA14	Q9ULX7	CHEMBL3510	Lyase	0	9 / 0
Carbonic anhydrase IV	CA4	P22748	CHEMBL3729	Lyase	0	3 / 0
Carbonic anhydrase VA	CA5A	P35218	CHEMBL4789	Lyase	0	7 / 0
Serine/threonine-protein kinase PIM1	PIM1	P11309	CHEMBL2147	Kinase	0	2 / 0
Alkaline phosphatase, tissue-nonspecific isozyme	ALPL	P05186	CHEMBL5979	Enzyme	0	3 / 0
Neprilysin	MME	P08473	CHEMBL1944	Protease	0	3 / 7
Carbonic anhydrase VB	CA5B	Q9Y2D0	CHEMBL3969	Lyase	0	4 / 0
Carbonic anhydrase XIII (by homology)	CA13	Q8N1Q1	CHEMBL3912	Lyase	0	5 / 0
Carbonic anhydrase VI	CA6	P23280	CHEMBL3025	Lyase	0	1 / 0
Beta-glucocerebrosidase	GBA	P04062	CHEMBL2179	Enzyme	0	4 / 0
Peptidyl-glycine alpha-amidating monooxygenase	PAM	P19021	CHEMBL2544	Enzyme	0	2 / 0
D-amino-acid oxidase	DAO	P14920	CHEMBL5485	Enzyme	0	11 / 0
Uracil nucleotide/cysteinyl leukotriene receptor	GPR17	Q13304	CHEMBL1075162	Family A G protein-coupled receptor	0	2 / 0
Fructose-1,6-bisphosphatase	FBP1	P09467	CHEMBL3975	Enzyme	0	5 / 0
G-protein coupled receptor kinase 2	GRK2	P25098	CHEMBL4079	Kinase	0	1 / 0
Angiotensin-converting enzyme	ACE	P12821	CHEMBL1808	Protease	0	10 / 18
Solute carrier family 22 member 6	SLC22A6	Q4U2R8	CHEMBL1641347	Electrochemical transporter	0	2 / 0
T-cell protein-tyrosine phosphatase	PTPN2	P17706	CHEMBL3807	Phosphatase	0	1 / 0
Hypoxia-inducible factor prolyl hydroxylase 1	EGLN2	Q96KS0	CHEMBL3028	Enzyme	0	0 / 1
Monoamine oxidase A	MAOA	P21397	CHEMBL1951	Oxidoreductase	0	4 / 0
G-protein coupled receptor 35	GPR35	Q9HC97	CHEMBL1293267	Family A G protein-coupled receptor	0	1 / 0
D-aspartate oxidase	DDO	Q99489	CHEMBL5887	Oxidoreductase	0	1 / 0
Casein kinase II alpha	CSNK2A1	P68400	CHEMBL3629	Kinase	0	2 / 0
Palmitoleoyl-protein carboxylesterase NOTUM	NOTUM	Q6P988	CHEMBL3714531	Hydrolase	0	16 / 0
Casein kinase II alpha (prime)	CSNK2A2	P19784	CHEMBL4070	Kinase	0	2 / 0
DNA-(apurinic or apyrimidinic site) lyase	APEX1	P27695	CHEMBL5619	Enzyme	0	5 / 0
Thymidylate synthase	TYMS	P04818	CHEMBL1952	Transferase	0	1 / 0
Poly [ADP-ribose] polymerase 10	PARP10	Q53GL7	CHEMBL2429708	Enzyme	0	1 / 0
Leukocyte elastase	ELANE	P08246	CHEMBL248	Protease	0	1 / 0
Poly [ADP-ribose] polymerase-1	PARP1	P09874	CHEMBL3105	Enzyme	0	3 / 0
Neuronal acetylcholine receptor protein alpha-7 subunit	CHRNA7	P36544	CHEMBL2492	Ligand-gated ion channel	0	1 / 0
Aryl hydrocarbon receptor	AHR	P35869	CHEMBL3201	Transcription factor	0	1 / 0
Toll-like receptor 4 (by homology)	TLR4	O00206	CHEMBL5255	Toll-like and Il-1 receptors	0	3 / 0
Heat shock protein HSP 90-alpha	HSP90AA1	P07900	CHEMBL3880	Other cytosolic protein	0	2 / 0
Cyclooxygenase-1	PTGS1	P23219	CHEMBL221	Oxidoreductase	0	2 / 0
Cyclooxygenase-2	PTGS2	P35354	CHEMBL230	Oxidoreductase	0	2 / 0
Sodium/glucose cotransporter 1	SLC5A1	P13866	CHEMBL4979	Electrochemical transporter	0	0 / 1
Poly [ADP-ribose] polymerase 14	PARP14	Q460N5	CHEMBL2176777	Enzyme	0	1 / 0
Tyrosine-protein kinase FYN	FYN	P06241	CHEMBL1841	Kinase	0	1 / 0
Tyrosine-protein kinase LCK	LCK	P06239	CHEMBL258	Kinase	0	1 / 0
Matrix metalloproteinase 13	MMP13	P45452	CHEMBL280	Protease	0	1 / 0
Alpha-L-fucosidase I	FUCA1	P04066	CHEMBL4176	Enzyme	0	5 / 0
Matrix metalloproteinase 12	MMP12	P39900	CHEMBL4393	Protease	0	1 / 0
Matrix metalloproteinase 8	MMP8	P22894	CHEMBL4588	Protease	0	1 / 0
HM74 nicotinic acid GPCR	HCAR3	P49019	CHEMBL4421	Family A G protein-coupled receptor	0	1 / 0
Heat shock 70 kDa protein 1	HSPA1A	P0DMV8	CHEMBL5460	Other cytosolic protein	0	1 / 0
Neuronal acetylcholine receptor; alpha4/beta2	CHRNA4 CHRNB2	P43681 P17787	CHEMBL1907589	Ligand-gated ion channel	0	1 / 0
Prostaglandin E synthase	PTGES	O14684	CHEMBL5658	Enzyme	0	1 / 0
Acetylcholinesterase	ACHE	P22303	CHEMBL220	Hydrolase	0	1 / 0
Estrogen receptor beta	ESR2	Q92731	CHEMBL242	Nuclear receptor	0	1 / 0
Caspase-6	CASP6	P55212	CHEMBL3308	Protease	0	1 / 0
Caspase-7	CASP7	P55210	CHEMBL3468	Protease	0	1 / 0
Caspase-8	CASP8	Q14790	CHEMBL3776	Protease	0	1 / 0
Caspase-2	CASP2	P42575	CHEMBL4884	Protease	0	1 / 0
Thrombin	F2	P00734	CHEMBL204	Protease	0	0 / 1
Muscle glycogen phosphorylase	PYGM	P11217	CHEMBL3526	Enzyme	0	1 / 0
Cytidine deaminase	CDA	P32320	CHEMBL4502	Enzyme	0	5 / 0
Aldo-keto-reductase family 1 member C3	AKR1C3	P42330	CHEMBL4681	Enzyme	0	1 / 0
Aldo-keto reductase family 1 member C2	AKR1C2	P52895	CHEMBL5847	Enzyme	0	1 / 0
Thromboxane-A synthase	TBXAS1	P24557	CHEMBL1835	Cytochrome P450	0	1 / 0
T1R1/T1R3_UNCURATED	TAS1R3 TAS1R1	Q7RTX0 Q7RTX1	CHEMBL3832641	Family C G protein-coupled receptor	0	1 / 0

## Sheet: NAC (Pharmmapper)
Pharma Model	Num Feature	Fit	Norm Fit	zscore	Num Hydrophobic	Num HB Acceptor	Num HB Donor	Num Positive	Num Negative	Num Aromatic	Name	Class	Uniplot	Function	Disease	Idication
1nu4_v	3	2.903	0.9677	1.04097	0	2	0	0	1	0	U1 small nuclear ribonucleoprotein A	NONE	P09012	Involved in nucleotide binding	NONE	NONE
1jd0_v	3	2.838	0.9459	0.80076	0	2	1	0	0	0	Carbonic anhydrase 12	LYASE	CAH12_HUMAN	Reversible hydration of carbon dioxide.	NONE	NONE
1xka_v	3	2.829	0.9432	0.73939	0	0	2	0	1	0	Coagulation factor X	BLOOD COAGULATION FACTOR	FA10_HUMAN	Factor Xa is a vitamin K-dependent glycoprotein that converts prothrombin to thrombin in the presence of factor Va, calcium and phospholipid during blood clotting.	NONE	Thromboembolism
1q33_v	3	2.741	0.9137	0.336469	0	0	3	0	0	0	ADP-ribose pyrophosphatase, mitochondrial	NONE	Q9BW91	Involved in hydrolase activity	NONE	NONE
1ovz_v	3	2.683	0.8943	0.447108	0	1	2	0	0	0	Immunoglobulin alpha Fc receptor	IMMUNE SYSTEM	FCAR_HUMAN	Binds to the Fc region of immunoglobulins alpha. Mediates several functions including cytokine production.	NONE	NONE
1cb0_v	3	2.59	0.8633	-0.0355713	0	1	2	0	0	0	S-methyl-5-thioadenosine phosphorylase	NONE	Q13126	Nucleotide transport and metabolism	NONE	For nutritional supplementation, also for treating dietary shortage or imbalance
1m9z_v	3	2.404	0.8015	-0.536494	0	1	2	0	0	0	TGF-beta receptor type-2	HORMONE/GROWTH FACTOR	TGFR2_HUMAN	On ligand binding, forms a receptor complex consisting of two type II and two type I transmembrane serine/threonine kinases. Type II receptors phosphorylate and activate type I receptors which autophosphorylate, then bind and activate SMAD transcriptional	Defects in TGFBR2 are the cause of hereditary non- polyposis colorectal cancer type 6 (HNPCC6) [MIM:190182]. Mutations in more than one gene locus can be involved alone or in combination in the production of the HNPCC phenotype (also called Lynch syndrome). Most families with clinically recognized HNPCC have mutations in either MLH1 or MSH2 genes. HNPCC is an autosomal, dominantly inherited disea…	NONE
1vec_v	3	2.331	0.7771	-0.798502	0	3	0	0	0	0	Probable ATP-dependent RNA helicase DDX6	RNA BINDING PROTEIN	DDX6_HUMAN	In the process of mRNA degradation, may play a role in mRNA decapping.	A chromosomal aberration involving DDX6 may be a cause of hematopoietic tumors such as B-cell lymphomas. Translocation t(11;14)(q23;q32).	NONE
1tb5_v	4	2.963	0.7408	0.842117	0	3	0	0	1	0	cAMP-specific 3,5-cyclic phosphodiesterase 4B	HYDROLASE	PDE4B_HUMAN	May be involved in mediating central nervous system effects of therapeutic agents ranging from antidepressants to antiasthmatic and anti-inflammatory agents.	NONE	Chronic obstructive pulmonary disease;Asthma
2b3k_v	3	2.219	0.7395	-0.775312	0	2	1	0	0	0	Methionine aminopeptidase 1	HYDROLASE	AMPM1_HUMAN	Removes the amino-terminal methionine from nascent proteins (By similarity).	NONE	NONE
1o4g_v	5	3.682	0.7364	2.49156	1	3	0	0	1	0	Proto-oncogene tyrosine-protein kinase Src	SIGNALING PROTEIN	SRC_HUMAN	NONE	NONE	Hypercalcemia;Cancer;Osteoporosis;Cerebrovascular ischemia;Bone metastases;Metastasis;Solid tumor
1e1v_v	4	2.934	0.7335	0.874515	1	2	1	0	0	0	Cell division protein kinase 2	NONE	P24941	Involved in protein kinase activity	NONE	NONE
1v83_v	4	2.913	0.7282	0.463558	0	2	0	0	2	0	Galactosylgalactosylxylosylprotein 3-beta-glucuronosyltransferase 1	TRANSFERASE	B3GA1_HUMAN	Involved in the biosynthesis of L2/HNK-1 carbohydrate epitope on glycoproteins. Can also play a role in glycosaminoglycan biosynthesis. Substrates include asialo- orosomucoid (ASOR), asialo-fetuin, and asialo-neural cell adhesion molecule. Requires sphing	NONE	NONE
1ulb_v	4	2.91	0.7274	0.841336	0	2	2	0	0	0	Purine nucleoside phosphorylase	PENTOSYLTRANSFERASE	PNPH_HUMAN	NONE	Defects in NP are the cause of nucleoside phosphorylase deficiency (NP deficiency) [MIM:164050]. It leads to a severe T- cell immunodeficiency with neurologic disorder in children.	T-cell lymphoma;Autoimmune disease;HIV infection;Dermatitis;Chronic lymphocytic leukemia;Acquired Immune Deficiency Syndrome;Inflammation;Multiple sclerosis;Solid tumor;Psoriasis;Non-Hodgkin lymphoma;Viral infection;Cancer;Rheumatoid arthritis;Leukemia;B-cell acute lymphoblastic leukemia;Cutaneous T-cell lymphoma;Ocular disease;Transplant rejection;Immune disorder
1c9y_v	5	3.624	0.7249	2.5128	0	2	1	0	2	0	Ornithine carbamoyltransferase, mitochondrial	NONE	P00480	Amino acid transport and metabolism	NONE	Used for nutritional supplementation, also for treating dietary shortage or imbalance. It has been claimed that ornithine improves athletic performance, has anabolic effects, has wound-healing effects, and is immuno-enhancing.
1nrg_v	4	2.876	0.719	0.479476	0	3	0	0	1	0	Pyridoxine-5-phosphate oxidase	NONE	Q9NVS9	Coenzyme transport and metabolism	NONE	For nutritional supplementation and for treating dietary shortage or imbalance.
1t7v_v	4	2.852	0.713	0.83034	0	3	1	0	0	0	Zinc-alpha-2-glycoprotein	LIPID BINDING PROTEIN	ZA2G_HUMAN	Stimulates lipid degradation in adipocytes and causes the extensive fat losses associated with some advanced cancers. May bind polyunsaturated fatty acids.	NONE	NONE
1q6k_v	4	2.83	0.7075	0.653081	1	2	1	0	0	0	Cathepsin K	HYDROLASE	CATK_HUMAN	Closely involved in osteoclastic bone resorption and may participate partially in the disorder of bone remodeling. Displays potent endoprotease activity against fibrinogen at acid pH. May play an important role in extracellular matrix degradation.	Defects in CTSK are the cause of pycnodysostosis (PKND) [MIM:265800]. PKND is an autosomal recessive osteochondrodysplasia characterized by osteosclerosis and short stature.	Multiple sclerosis;Asthma;Cancer;Rheumatoid arthritis;Autoimmune disease;Arthritis;Bacterial infection;Bone disease;Osteoarthritis;Bone metastases;Immune disorder;Osteoporosis
1k59_v	4	2.808	0.702	0.225521	0	4	0	0	0	0	Angiogenin	HYDROLASE	ANGI_HUMAN	May function as a tRNA-specific ribonuclease that binds to actin on the surface of endothelial cells; once bound, angiogenin is endocytosed and translocated to the nucleus, thereby promoting the endothelial invasiveness necessary for blood vessel formatio	Defects in ANG are the cause of susceptibility to amyotrophic lateral sclerosis type 9 (ALS9) [MIM:611895]. ALS is a degenerative disorder of motor neurons in the cortex, brain stem and spinal cord. ALS is characterized by muscular weakness and atrophy.	NONE
1hx1_v	4	2.791	0.6977	0.605148	0	1	2	1	0	0	BAG family molecular chaperone regulator 1	CHAPERONE/CHAPERONE INHIBITOR	BAG1_HUMAN	Inhibits the chaperone activity of HSP70/HSC70 by promoting substrate release. Inhibits the pro-apoptotic function of PPP1R15A, and has anti-apoptotic activity. Markedly increases the anti-cell death function of BCL2 induced by various stimuli.	May be linked to the cryptophthalmos syndrome (Fraser syndrome), an autosomal recessive disorder characterized by the failure of eyes fissures to form during embryogenesis, webbed fingers, and atresia of ear canals, anus, vagina, alimentary tract, or larynx. All these developmental processes require cell death.	NONE
1fa9_v	4	2.789	0.6973	0.511128	0	2	2	0	0	0	Glycogen phosphorylase, liver form	NONE	P06737	Carbohydrate transport and metabolism	NONE	For nutritional supplementation and for treating dietary shortage or imbalance.
1az1_v	4	2.764	0.6909	0.363079	1	3	0	0	0	0	Aldose reductase	OXIDOREDUCTASE	ALDR_HUMAN	Catalyzes the NADPH-dependent reduction of a wide variety of carbonyl-containing compounds to their corresponding alcohols with a broad range of catalytic efficiencies.	In diabetes and galactosemia, increased AR activity leads to high levels of sorbitol and galactitol, respectively, in the cells of many tissues. Accumulation of sugar alcohols has been shown to cause osmotic cataracts in the lens. AR is also thought to play a key role in diabetic complications of three other target tissues, namely, nerve, kidney and retina.	Neuropathy;Diabetic neuropathy;Diabetic foot ulcer;Diabetic complication;Diabetic nephropathy;Retinopathy;Ocular disease;Central nervous system disease;Diabetic retinopathy;Diabetes mellitus;Diabetic cataract;Cataract
1gyk_v	4	2.746	0.6866	-0.435171	0	3	0	0	1	0	Serum amyloid P-component	NONE	P02743	Involved in unfolded protein binding	NONE	NONE
1efk_v	4	2.737	0.6842	-0.297829	0	2	0	0	2	0	NAD-dependent malic enzyme, mitochondrial	OXIDOREDUCTASE	MAOM_HUMAN	NONE	NONE	NONE
1jao_v	4	2.674	0.6685	0.237079	1	1	2	0	0	0	Neutrophil collagenase	COMPLEX (METALLOPROTEASE/INHIBITOR)	MMP8_HUMAN	Can degrade fibrillar type I, II, and III collagens.	NONE	NONE
1u81_v	4	2.634	0.6586	-0.301158	0	3	0	0	1	0	ADP-ribosylation factor 1	NONE	P84077	GTP-binding protein that functions as an allosteric activator of the cholera toxin catalytic subunit, an ADP-ribosyltransferase. Involved in protein trafficking among different compartments. Modulates vesicle budding and uncoating within the Golgi complex. Deactivation induces the redistribution of the entire Golgi complex to the endoplasmic reticulum, suggesting a crucial role in protein traffic…	NONE	NONE
1qha_v	5	3.281	0.6563	1.42294	0	2	3	0	0	0	Hexokinase-1	TRANSFERASE	HXK1_HUMAN	NONE	Defects in HK1 are the cause of hexokinase deficiency [MIM:235700]. Hexokinase deficiency is a rare autosomal recessive disease with nonspherocytic hemolytic anemia as the predominant clinical feature.	NONE
1kwm_v	5	3.21	0.642	0.612494	0	3	0	0	2	0	Carboxypeptidase B	NONE	P15086	Involved in carboxypeptidase A activity	NONE	NONE
1mmq_v	5	3.166	0.6332	1.26955	1	2	2	0	0	0	Matrilysin	METALLOPROTEASE	MMP7_HUMAN	Degrades casein, gelatins of types I, III, IV, and V, and fibronectin. Activates procollagenase.	NONE	NONE
1csb_v	4	2.509	0.6272	-0.503677	1	3	0	0	0	0	Cathepsin B	HYDROLASE (THIOL PROTEASE)	CATB_HUMAN	Thiol protease which is believed to participate in intracellular degradation and turnover of proteins. Has also been implicated in tumor invasion and metastasis.	NONE	Myocardial infarction;Arthritis;Inflammation;Cancer
1c83_v	4	2.483	0.6207	-1.06236	0	2	0	0	2	0	Tyrosine-protein phosphatase non-receptor type 1	HYDROLASE	PTN1_HUMAN	May play an important role in CKII- and p60c-src-induced signal transduction cascades (By similarity).	NONE	NONE
1s5o_v	4	2.442	0.6104	-0.356131	0	2	1	1	0	0	Carnitine O-acetyltransferase	TRANSFERASE	CACP_HUMAN	Carnitine acetylase is specific for short chain fatty acids. Carnitine acetylase seems to affect the flux through the pyruvate dehydrogenase complex. It may be involved as well in the transport of acetyl-CoA into mitochondria.	NONE	NONE
1mvs_v	4	2.373	0.5933	-0.66165	0	1	3	0	0	0	Dihydrofolate reductase	OXIDOREDUCTASE	DYR_HUMAN	NONE	NONE	NONE
2ccs_v	4	2.363	0.5908	-0.228714	1	1	2	0	0	0	Heat shock protein HSP 90-alpha	HEAT-SHOCK PROTEIN/COMPLEX	HS90A_HUMAN	Molecular chaperone. Has ATPase activity (By similarity).	NONE	NONE
1dyt_v	6	3.541	0.5901	2.75763	0	5	1	0	0	0	Eosinophil cationic protein	NONE	P12724	Involved in nucleic acid binding	NONE	Used as an adjunct to the standard therapy of inhaled steroids with inhaled long- and/or short-acting beta-agonists.
1b3o_v	5	2.939	0.5878	0.445284	0	3	1	0	1	0	Inosine-5-monophosphate dehydrogenase 2	DEHYDROGENASE	IMDH2_HUMAN	Rate limiting enzyme in the de novo synthesis of guanine nucleotides and therefore is involved in the regulation of cell growth. It may also have a role in the development of malignancy and the growth progression of some tumors.	NONE	Autoimmune disease;Transplant rejection
1kv3_v	5	2.928	0.5856	1.00761	0	2	1	0	1	1	Protein-glutamine gamma-glutamyltransferase 2	TRANSFERASE	TGM2_HUMAN	Catalyzes the cross-linking of proteins and the conjugation of polyamines to proteins.	Defects in TGM2 are involved in early-onset diabetes type 2.	NONE
1mfu_v	4	2.329	0.5822	-1.168	0	2	2	0	0	0	Alpha-amylase 1	NONE	P04745	Carbohydrate transport and metabolism	NONE	NONE
1a7a_v	5	2.904	0.5808	0.329941	0	3	2	0	0	0	Adenosylhomocysteinase	HYDROLASE	SAHH_HUMAN	Adenosylhomocysteine is a competitive inhibitor of S- adenosyl-L-methionine-dependent methyl transferase reactions; therefore adenosylhomocysteinase may play a key role in the control of methylations via regulation of the intracellular concentration of ad	Defects in AHCY are a cause of hypermethioninemia [MIM:180960]. It is a disease characterized by elevated levels of methionine in the sera.	Inflammation;Cancer
5gal_v	4	2.319	0.5797	-1.15481	0	4	0	0	0	0	Galectin-7	LECTIN	LEG7_HUMAN	Could be involved in cell-cell and/or cell-matrix interactions necessary for normal growth control. Pro-apoptotic protein that functions intracellularly upstream of JNK activation and cytochrome c release.	NONE	NONE
1lf7_v	5	2.894	0.5787	0.175626	0	3	0	0	2	0	Complement component C8 gamma chain	NONE	P07360	Involved in transporter activity	NONE	NONE
2r7b_v	5	2.886	0.5771	0.737455	2	2	1	0	0	0	3-phosphoinositide-dependent protein kinase 1	SIGNALING PROTEIN, TRANSFERASE	PDPK1_HUMAN	Phosphorylates and activates not only PKB/AKT, but also PKA, PKC-zeta, RPS6KA1 and RPS6KB1. May play a general role in signaling processes and in development (By similarity). Isoform 3 is catalytically inactive.	NONE	NONE
1xtq_v	5	2.879	0.5757	0.709597	0	3	2	0	0	0	GTP-binding protein Rheb	NONE	Q15382	Activates the protein kinase activity of mTORC1, and thereby plays a role in the regulation of apoptosis. Stimulates the phosphorylation of S6K1 and EIF4EBP1 through activation of mTORC1 signaling. Has low intrinsic GTPase activity.	NONE	NONE
2rnf_v	5	2.869	0.5738	0.446535	0	3	1	0	1	0	Ribonuclease 4	NONE	P34096	Involved in nucleic acid binding	NONE	NONE
1t2f_v	5	2.868	0.5736	0.0122924	0	3	1	0	1	0	L-lactate dehydrogenase B chain	NONE	P07195	Energy production and conversion	NONE	Some evidence suggests that NADH might be useful in treating Parkinsons disease, chronic fatigue syndrome, Alzheimers disease and cardiovascular disease.
2uvy_v	5	2.846	0.5693	0.628598	1	2	1	1	0	0	cAMP-dependent protein kinase catalytic subunit alpha	NONE	P00517	Involved in protein serine/threonine kinase activity	NONE	NONE
1fo2_v	5	2.845	0.569	0.641076	0	2	2	1	0	0	Endoplasmic reticulum mannosyl-oligosaccharide 1,2-alpha-mannosidase	NONE	Q9UKM7	Involved in mannosyl-oligosaccharide 1,2-alpha-mannosidase activity	NONE	NONE
1w6j_v	5	2.844	0.5687	0.263277	2	2	1	0	0	0	Lanosterol synthase	ISOMERASE	ERG7_HUMAN	Catalyzes the cyclization of (S)-2,3 oxidosqualene to lanosterol, a reaction that forms the sterol nucleus.	NONE	Hyperlipidemia;Hypercholesterolemia;Atherosclerosis
1f5l_v	5	2.795	0.5589	0.429906	0	2	2	1	0	0	Urokinase-type plasminogen activator	HYDROLASE	UROK_HUMAN	Specifically cleave the zymogen plasminogen to form the active enzyme plasmin.	NONE	Angiogenesis disorder;Ulcer;Cancer;Lung embolism;Restenosis;Metastasis;Skin ulcer;Cardiovascular disease
2vwv_v	5	2.79	0.558	0.145647	2	2	1	0	0	0	Ephrin type-B receptor 4	TRANSFERASE	EPHB4_HUMAN	Receptor for members of the ephrin-B family. Binds to ephrin-B2. May have a role in events mediating differentiation and development.	NONE	Ocular disease;Rheumatoid arthritis;Cancer
1wlj_v	5	2.785	0.5571	-0.222145	0	4	1	0	0	0	Interferon-stimulated gene 20 kDa protein	HYDROLASE	ISG20_HUMAN	Exonuclease with specificity for single-stranded RNA and, to a lesser extent for DNA. Degrades RNA at a rate that is approximately 35-fold higher than its rate for single-stranded DNA. Involved in the antiviral function of IFN against RNA viruses.	NONE	NONE
1dq8_v	5	2.785	0.557	-0.0637595	1	1	1	0	2	0	3-hydroxy-3-methylglutaryl-coenzyme A reductase	OXIDOREDUCTASE	HMDH_HUMAN	This transmembrane glycoprotein is involved in the control of cholesterol biosynthesis. It is the rate-limiting enzyme of sterol biosynthesis.	NONE	Alzheimers disease;Renal disease;Lipid metabolism disorder;Cardiac failure;Hyperlipidemia;Intermittent claudication;Myocardial infarction;Coronary artery disease;Glioma;Hypercholesterolemia;Atherosclerosis;Peripheral arterial occlusive disease;Cardiovascular disease;Congestive heart failure;Angina;Hypertension;Heart disease;Cerebrovascular ischemia;Osteoporosis
1lrm_v	5	2.775	0.5549	0.536603	1	2	2	0	0	0	Phenylalanine-4-hydroxylase	OXIDOREDUCTASE	PH4H_HUMAN	NONE	Defects in PAH are the cause of phenylketonuria (PKU) [MIM:261600]. PKU is an autosomal recessive inborn error of phenylalanine metabolism, due to severe phenylalanine hydroxylase deficiency. It is characterized by blood concentrations of phenylalanine persistently above 1200 mumol (normal concentration 100 mumol) which usually causes mental retardation (unless low phenylalanine diet is introduce…	Phenylketonuria;Sickle cell anemia;Vascular disease;Genetic disorder;Diabetic nephropathy;Hypertension;Ataxia;Peripheral arterial occlusive disease;Coronary artery disease
1q5k_v	5	2.768	0.5537	0.0576557	1	3	1	0	0	0	Glycogen synthase kinase-3 beta	TRANSFERASE	GSK3B_HUMAN	Participates in the Wnt signaling pathway. Implicated in the hormonal control of several regulatory proteins including glycogen synthase, MYB and the transcription factor JUN. Phosphorylates JUN at sites proximal to its DNA-binding domain, thereby reducin	NONE	Alzheimers disease;Non-insulin dependent diabetes;Breast tumor;Chronic lymphocytic leukemia;Central nervous system disease;Inflammation;Prostate tumor;Solid tumor;Pain;Glioma;Cancer;Diffuse large B-cell lymphoma;Non-small-cell lung cancer;Neurodegenerative disease;Carcinoma;Cardiovascular disease;Diabetes mellitus;Osteoporosis;Cerebrovascular ischemia;Ovary tumor
1qdd_v	5	2.737	0.5474	0.242807	0	4	1	0	0	0	Lithostathine-1-alpha	NONE	P05451	Involved in sugar binding	NONE	NONE
1u4d_v	5	2.691	0.5383	-0.0485111	0	2	3	0	0	0	Activated CDC42 kinase 1	TRANSFERASE	ACK1_HUMAN	Downstream effector of CDC42 which mediates CDC42- dependent cell migration via phosphorylation of BCAR1. Binds to both poly- and mono-ubiquitin and regulates ligand-induced degradation of EGFR. Participates in clathrin-mediated endocytosis. May be involv	NONE	Cancer
1jqh_v	5	2.683	0.5366	-0.108552	0	3	1	0	1	0	Insulin-like growth factor 1 receptor	TRANSFERASE	IGF1R_HUMAN	This receptor binds insulin-like growth factor 1 (IGF1) with a high affinity and IGF2 with a lower affinity. It has a tyrosine-protein kinase activity, which is necessary for the activation of the IGF1-stimulated downstream signaling cascade.	Defects in IGF1R may be a cause in some cases of resistance to insulin-like growth factor 1 (IGF1 resistance) [MIM:270450]. IGF1 resistance is a gowth deficiency disorder characterized by intrauterine growth retardation and poor postnatal growth accompanied with increased plasma IGF1.	Endocrine disease;Neuroendocrine tumor;Chronic myelocytic leukemia;Cerebrovascular ischemia;Restenosis;Breast tumor;Pancreas tumor;Esophageal disease;Central nervous system disease;Prostate tumor;Acromegaly;Renal tumor;Solid tumor;Psoriasis;Pancreatitis;Cancer;Rheumatoid arthritis;Non-small-cell lung cancer;Neurodegenerative disease;Multiple myeloma;Colorectal tumor;Diabetes mellitus;Hypertension…
2gv6_v	4	2.052	0.513	-1.02263	0	2	1	1	0	0	Suppressor of tumorigenicity protein 14	HYDROLASE	ST14_HUMAN	Degrades extracellular matrix. Proposed to play a role in breast cancer invasion and metastasis. Exhibits trypsin-like activity as defined by cleavage of synthetic substrates with Arg or Lys as the P1 site.	Defects in ST14 are a cause of ichthyosis autosomal recessive with hypotrichosis (ARIH) [MIM:610765]. ARIH is a skin disorder characterized by congenital ichthyosis associated with the presence of less than the normal amount of hair.	Cancer;Solid tumor
1mq0_v	5	2.536	0.5072	-0.771922	1	3	1	0	0	0	Cytidine deaminase	HYDROLASE	CDD_HUMAN	This enzyme scavenge exogenous and endogenous cytidine and 2-deoxycytidine for UMP synthesis.	NONE	NONE
3g3e_v	4	2.004	0.501	-0.942983	1	1	2	0	0	0	NONE	NONE	NONE	NONE	NONE	NONE
3f7h_v	6	2.975	0.4959	0.781729	2	2	1	1	0	0	Baculoviral IAP repeat-containing protein 7	NONE	Q96CA5	Apoptotic regulator capable of exerting proapoptotic and anti-apoptotic activities and plays crucial roles in apoptosis, cell proliferation, and cell cycle control. Its anti-apoptotic activity is mediated through the inhibition of CASP3, CASP7 and CASP9, as well as by its E3 ubiquitin-protein ligase activity. As it is a weak caspase inhibitor, its anti-apoptotic activity is thought to be due to i…	NONE	NONE
1h1q_v	5	2.472	0.4944	-0.424194	2	1	2	0	0	0	Cyclin-A2	TRANSFERASE	CCNA2_HUMAN	Essential for the control of the cell cycle at the G1/S (start) and the G2/M (mitosis) transitions.	NONE	NONE
1nhx_v	6	2.931	0.4885	-0.0298338	1	3	0	0	2	0	Phosphoenolpyruvate carboxykinase, cytosolic [GTP]	NONE	P35558	Energy production and conversion	NONE	NONE
1oiw_v	6	2.924	0.4874	0.57527	0	3	3	0	0	0	Ras-related protein Rab-11A	PROTEIN TRANSPORT	RB11A_HUMAN	Modulates endosomal trafficking (By similarity).	NONE	NONE
1elv_v	6	2.895	0.4824	0.321568	0	3	1	1	1	0	Complement C1s subcomponent	HYDROLASE	C1S_HUMAN	C1s B chain is a serine protease that combines with C1q and C1s to form C1, the first component of the classical pathway of the complement system. C1r activates C1s so that it can, in turn, activate C2 and C4.	Defects in C1S are the cause of selective C1s deficiency [MIM:120580]; that is associated with early onset multiple autoimmune diseases.	Reperfusion injury;Capillary leak syndrome;Angioedema;Cardiovascular disease;Myocardial infarction;Transplant rejection;Hereditary angioedema;Ischemia;Inflammation
1vjj_v	6	2.894	0.4823	0.568103	0	3	1	0	2	0	Protein-glutamine gamma-glutamyltransferase E	TRANSFERASE	TGM3_HUMAN	Catalyzes the cross-linking of proteins and the conjugation of polyamines to proteins. It is responsible for the later stages of cell envelope formation in the epidermis and the hair follicle.	NONE	NONE
1rem_v	6	2.881	0.4802	0.655741	0	3	3	0	0	0	Lysozyme C	NONE	P61626	Lysozymes have primarily a bacteriolytic function; those in tissues and body fluids are associated with the monocyte-macrophage system and enhance the activity of immunoagents.	NONE	NONE
1i44_v	8	3.834	0.4792	1.09084	0	4	2	0	2	0	Insulin receptor	TRANSFERASE	INSR_HUMAN	This receptor binds insulin and has a tyrosine-protein kinase activity. Isoform Short has a higher affinity for insulin. Mediates the metabolic functions of insulin. Binding to insulin stimulates association of the receptor with downstream mediators inclu	Defects in INSR are the cause of insulin resistance (Ins resistance) [MIM:125853].;Defects in INSR are the cause of Rabson-Mendenhall syndrome [MIM:262190]; also known as Mendenhall syndrome. It is a severe insulin resistance syndrome characterized by insulin- resistant diabetes mellitus with pineal hyperplasia and somatic abnormalities. Typical features include coarse, senile-appearing facies, d…	Insulin dependent diabetes;Cancer;Non-insulin dependent diabetes;Infection;Parkinsons disease;Hypertension;Diabetes mellitus;Hyperinsulinemia
1ima_v	6	2.863	0.4771	0.344957	0	2	4	0	0	0	Inositol monophosphatase	HYDROLASE	IMPA1_HUMAN	Responsible for the provision of inositol required for synthesis of phosphatidylinositol and polyphosphoinositides and has been implicated as the pharmacological target for lithium action in brain.	The blockade of inositol monophosphatase hydrolysis may underlie the anti-manic and anti-depressant actions of Li(+).	NONE
1yq7_v	8	3.815	0.4769	1.48128	1	4	1	0	2	0	Farnesyl pyrophosphate synthetase	TRANSFERASE	FPPS_HUMAN	Key enzyme in isoprenoid biosynthesis which catalyzes the formation of farnesyl diphosphate (FPP), a precursor for several classes of essential metabolites including sterols, dolichols, carotenoids, and ubiquinones. FPP also serves as substrate for protei	NONE	NONE
3elj_v	5	2.381	0.4763	-0.587199	1	2	2	0	0	0	Mitogen-activated protein kinase 8	NONE	P45983	Serine/threonine-protein kinase involved in various processes such as cell proliferation, differentiation, migration, transformation and programmed cell death. Extracellular stimuli such as proinflammatory cytokines or physical stress stimulate the stress-activated protein kinase/c-Jun N-terminal kinase (SAP/JNK) signaling pathway. In this cascade, two dual specificity kinases MAP2K4/MKK4 and MAP…	NONE	NONE
1d3h_v	6	2.851	0.4752	0.0480766	3	3	0	0	0	0	Dihydroorotate dehydrogenase, mitochondrial	OXIDOREDUCTASE	PYRD_HUMAN	NONE	NONE	NONE
1hti_v	6	2.851	0.4752	-0.106212	1	3	0	0	2	0	Triosephosphate isomerase	ISOMERASE(INTRAMOLECULAR	TPIS_HUMAN	NONE	Defects in TPI1 are the cause of triosephosphate isomerase deficiency (TPI deficiency) [MIM:190450]. TPI deficiency is an autosomal recessive disorder. It is the most severe clinical disorder of glycolysis. It is associated with neonatal jaundice, chronic hemolytic anemia, progressive neuromuscular dysfunction, cardiomyopathy and increased susceptibility to infection.	NONE
1hy7_v	6	2.842	0.4736	-0.455183	2	3	0	0	1	0	Stromelysin-1	HYDROLASE	MMP3_HUMAN	Can degrade fibronectin, laminin, gelatins of type I, III, IV, and V; collagens III, IV, X, and IX, and cartilage proteoglycans. Activates procollagenase.	NONE	NONE
1m4b_v	6	2.838	0.4729	0.354443	1	2	2	1	0	0	Interleukin-2	CYTOKINE	IL2_HUMAN	Produced by T-cells in response to antigenic or mitogenic stimulation, this protein is required for T-cell proliferation and other activities crucial to regulation of the immune response. Can stimulate B-cells, monocytes, lymphokine- activated killer cell	A chromosomal aberration involving IL2 is found in a form of T-cell acute lymphoblastic leukemia (T-ALL). Translocation t(4;16)(q26;p13) with involves TNFRSF17.	Cancer
3d2e_v	6	2.836	0.4726	0.0800097	0	4	2	0	0	0	Heat shock protein homolog SSE1	NONE	P32589	Has a calcium-dependent calmodulin-binding activity. Required for normal growth at various temperatures.	NONE	NONE
1g1r_v	6	2.829	0.4715	0.721019	0	3	3	0	0	0	P-selectin	IMMUNE SYSTEM, MEMBRANE PROTEIN	LYAM3_HUMAN	Ca(2+)-dependent receptor for myeloid cells that binds to carbohydrates on neutrophils and monocytes. Mediates the interaction of activated endothelial cells or platelets with leukocytes. The ligand recognized is sialyl-Lewis X. Mediates rapid rolling of	Defects in SELP may be a cause of susceptibility to ischemic stroke [MIM:601367]; also known as cerebrovascular accident or cerebral infarction. A stroke is an acute neurologic event leading to death of neural tissue of the brain and resulting in loss of motor, sensory and/or cognitive function. Ischemic strokes, resulting from vascular occlusion, is considered to be a highly complex disease cons…	Sickle cell anemia;Inflammation;Transplant rejection;Myocardial infarction;Restenosis;Thrombosis
1wda_v	6	2.826	0.4709	-0.0490332	2	2	1	1	0	0	Protein-arginine deiminase type-4	HYDROLASE	PADI4_HUMAN	Catalyzes the citrullination/deimination of arginine residues of proteins. Citrullinates histone H3 at Arg-8 and/or Arg-17 and histone H4 at Arg-3, which prevents their methylation by CARM1 and HRMT1L2/PRMT1 and represses transcription. Citrullinate	PADI4 is thought to be a rheumatoid arthritis susceptibility locus [MIM:180300]. Could have an important role in the pathogenesis of rheumatoid arthritis by increasing citrullination of proteins in rheumatoid arthritis synovial tissues, leading, in a cytokine-rich milieu, to a break in tolerance to citrullinated peptides processed and presented in the appropriate HLA context.	NONE
1u4l_v	6	2.805	0.4676	0.213484	0	5	1	0	0	0	C-C motif chemokine 5	ATTRACTANT	CCL5_HUMAN	Chemoattractant for blood monocytes, memory T-helper cells and eosinophils. Causes the release of histamine from basophils and activates eosinophils. Binds to CCR1, CCR3, CCR4 and CCR5. One of the major HIV-suppressive factors produced by CD8+ T- cells. R	NONE	NONE
1uzf_v	7	3.26	0.4657	0.432388	2	3	0	0	2	0	Angiotensin-converting enzyme	METALLOPROTEASE	ACE_HUMAN	Converts angiotensin I to angiotensin II by release of the terminal His-Leu, this results in an increase of the vasoconstrictor activity of angiotensin. Also able to inactivate bradykinin, a potent vasodilator. Has also a glycosidase activity which releas	Genetic variations in ACE may be a cause of susceptibility to ischemic stroke [MIM:601367]; also known as cerebrovascular accident or cerebral infarction. A stroke is an acute neurologic event leading to death of neural tissue of the brain and resulting in loss of motor, sensory and/or cognitive function. Ischemic strokes, resulting from vascular occlusion, is considered to be a highly complex di…	NONE
1smo_v	6	2.794	0.4657	-0.263185	0	2	2	0	2	0	Triggering receptor expressed on myeloid cells 1	NONE	Q9NP99	Involved in immune triggering activity	NONE	For nutritional supplementation, also for treating dietary shortage or imbalance
1dia_v	6	2.793	0.4655	0.114824	2	2	2	0	0	0	C-1-tetrahydrofolate synthase, cytoplasmic	NONE	P11586	Nucleotide transport and metabolism	NONE	For nutritional supplementation, also for treating dietary shortage or imbalance.
1now_v	6	2.791	0.4651	0.276194	0	2	3	1	0	0	Beta-hexosaminidase subunit beta	NONE	P07686	Carbohydrate transport and metabolism	NONE	NONE
2qcf_v	6	2.787	0.4645	0.183227	0	3	2	0	1	0	Uridine 5-monophosphate synthase	LYASE	PYR5_HUMAN	NONE	Defects in UMPS are a cause of hereditary orotic aciduria (HOA) [MIM:258900]; also known as orotic aciduria type 1, a recessive disease characterized by retarded growth, anemia, and excessive urinary excretion of orotic acid.	Squamous cell carcinoma;Biliary cancer;Cancer;Non-small-cell lung cancer;Gastrointestinal tumor;Renal cell carcinoma;Breast tumor;Lung tumor;Head and neck tumor;Colorectal tumor;Adenocarcinoma;Prostate tumor;Pancreas tumor;Hepatocellular carcinoma;Stomach tumor
1ta6_v	6	2.772	0.462	0.304002	2	2	2	0	0	0	Prothrombin	BLOOD CLOTTING,HYDROLASE/INHIBITOR	THRB_HUMAN	Thrombin, which cleaves bonds after Arg and Lys, converts fibrinogen to fibrin and activates factors V, VII, VIII, XIII, and, in complex with thrombomodulin, protein C. Functions in blood homeostasis, inflammation and wound healing.	Defects in F2 are the cause of various forms of dysprothrombinemia [MIM:176930].;Genetic variations in F2 may be a cause of susceptibility to ischemic stroke [MIM:601367]; also known as cerebrovascular accident or cerebral infarction. A stroke is an acute neurologic event leading to death of neural tissue of the brain and resulting in loss of motor, sensory and/or cognitive function. Ischemic str…	Deep vein thrombosis;Thrombocytopenia;Cerebrovascular disease;Wound healing;Ebola virus infection;Bone injury;Cerebrovascular ischemia;Restenosis;Thrombosis;Diabetic foot ulcer;Ischemic heart disease;Marburg virus infection;Myocardial disease;Embolism and thrombosis;Myocardial infarction;Cartilage disease;Thromboembolism;Coronary artery disease;Hemophilia;Blood clotting disorder;Bleeding;Atrial f…
1e2s_v	6	2.735	0.4558	-0.0188032	1	2	2	0	1	0	Arylsulfatase A	HYDROLASE	ARSA_HUMAN	Hydrolyzes cerebroside sulfate.	Defects in ARSA are a cause of metachromatic leukodystrophy (MLD) [MIM:250100]. MLD is a disease characterized by intralysosomal storage of cerebroside-3-sulfate, as well as in the myelin membranes. Whereas storage occurs in many cells, the disease almost exclusively affects oligodendrocytes. Patients suffer from a progressive demyelination, which causes a variety of neurological symptoms, includ…	Metachromatic leukodystrophy
1hlc_v	6	2.732	0.4554	-0.0463305	0	3	3	0	0	0	Galectin-2	LECTIN	LEG2_HUMAN	This protein binds beta-galactoside. Its physiological function is not yet known.	NONE	NONE
1ydd_v	6	2.729	0.4549	0.0450275	0	3	2	1	0	0	Carbonic anhydrase 2	HYDRO-LYASE	CAH2_HUMAN	Essential for bone resorption and osteoclast differentiation (By similarity). Reversible hydration of carbon dioxide.	Defects in CA2 are the cause of autosomal recessive osteopetrosis type 3 (OPTB3) [MIM:259730]; also known as osteopetrosis with renal tubular acidosis, carbonic anhydrase II deficiency syndrome, Guibaud-Vainsel syndrome or marble brain disease. Osteopetrosis is a rare genetic disease characterized by abnormally dense bone, due to defective resorption of immature bone. The disorder occurs in two f…	NONE
1jk3_v	7	3.181	0.4545	1.03205	2	2	3	0	0	0	Macrophage metalloelastase	HYDROLASE	MMP12_HUMAN	May be involved in tissue injury and remodeling. Has significant elastolytic activity. Can accept large and small amino acids at the P1 site, but has a preference for leucine. Aromatic or hydrophobic residues are preferred at the P1 site, with small hydr	NONE	Chronic obstructive pulmonary disease
3fzf_v	6	2.698	0.4497	0.146819	0	5	1	0	0	0	Heat shock cognate 71 kDa protein	NONE	P11142	Molecular chaperone implicated in a wide variety of cellular processes, including protection of the proteome from stress, folding and transport of newly synthesized polypeptides, activation of proteolysis of misfolded proteins and the formation and dissociation of protein complexes. Plays a pivotal role in the protein quality control system, ensuring the correct folding of proteins, the re-foldin…	NONE	NONE
1a4r_v	8	3.578	0.4473	1.77815	0	5	2	0	1	0	Cell division control protein 42 homolog	HYDROLASE	CDC42_HUMAN	Plasma membrane-associated small GTPase which cycles between an active GTP-bound and an inactive GDP-bound state. In active state binds to a variety of effector proteins to regulate cellular responses. Involved in epithelial cell polarization processes. C	NONE	NONE
1liw_v	8	3.55	0.4438	1.25932	0	5	1	0	2	0	Pyruvate kinase isozymes R/L	TRANSFERASE	KPYR_HUMAN	NONE	Defects in PKLR are the cause of pyruvate kinase hyperactivity [MIM:102900]; also known as high red cell ATP syndrome. This autosomal dominant phenotype is characterized by increase of red blood cell ATP.;Defects in PKLR are a cause of chronic nonspherocytic hemolytic anemia (CNSHA) [MIM:266200]; also called hereditary nonspherocytic hemolytic anemia (HNSHA).	NONE
1isg_v	6	2.636	0.4393	-0.756523	0	5	1	0	0	0	ADP-ribosyl cyclase 2	HYDROLASE	BST1_HUMAN	Synthesizes cyclic ADP-ribose, a second messenger that elicits calcium release from intracellular stores. May be involved in pre-B-cell growth.	Rheumatoid arthritis (RA) patients show enhanced expression of BST-1 transcripts in bone marrow stromal cell lines. This suggests that BST-1 overexpression may play a role in B-cell abnormalities in RA.	Hematological neoplasm;Multiple myeloma
1qpe_v	6	2.633	0.4388	-0.727735	3	2	1	0	0	0	Proto-oncogene tyrosine-protein kinase LCK	TRANSFERASE	LCK_HUMAN	Tyrosine kinase that plays an essential role for the selection and maturation of developing T-cell in the thymus and in mature T-cell function. Is constitutively associated with the cytoplasmic portions of the CD4 and CD8 surface receptors and plays a key	A chromosomal aberration involving LCK is found in leukemias. Translocation t(1;7)(p34;q34) with TCRB.	Psoriasis;Cancer;Rheumatoid arthritis;Cardiac failure;Atherosclerosis;Delayed hypersensitivity;Transplant rejection;Inflammation;Multiple sclerosis;Autoimmune disease
2aeb_v	7	3.005	0.4293	0.215249	2	2	1	1	1	0	Arginase-1	HYDROLASE	ARGI1_HUMAN	NONE	Defects in ARG1 are the cause of argininemia [MIM:207800]; also known as hyperargininemia. Argininemia is a rare autosomal recessive disorder of the urea cycle. Arginine is elevated in the blood and cerebrospinal fluid, and periodic hyperammonemia occurs. Clinical manifestations include developmental delay, seizures, mental retardation, hypotonia, ataxia, progressive spastic quadriplegia.	NONE
1g8i_v	5	2.146	0.4291	-1.29262	0	5	0	0	0	0	Neuronal calcium sensor 1	METAL BINDING PROTEIN	NCS1_HUMAN	Neuronal calcium sensor, regulator of G protein-coupled receptor phosphorylation in a calcium dependent manner. Directly regulates GRK1 (RHOK), but not GRK2 to GRK5. Can substitute for calmodulin (By similarity).	NONE	NONE
1x6v_v	7	2.997	0.4281	0.102055	0	5	1	0	1	0	Bifunctional 3-phosphoadenosine 5-phosphosulfate synthetase 1	NONE	O43252	Involved in ATP binding	NONE	NONE
1rm8_v	8	3.423	0.4279	1.56405	1	2	4	0	0	1	Matrix metalloproteinase-16	HYDROLASE	MMP16_HUMAN	Endopeptidase that degrades various components of the extracellular matrix, such as collagen type III and fibronectin. Activates progelatinase A. Involved in the matrix remodeling of blood vessels. The short isoform cleaves fibronectin and also collagen t	NONE	NONE
1nd5_v	6	2.559	0.4264	-1.2069	2	2	0	1	1	0	Prostatic acid phosphatase	HYDROLASE	PPAP_HUMAN	NONE	NONE	Prostate tumor
1nmx_v	7	2.981	0.4259	0.288519	1	4	1	0	1	0	Thymidylate kinase	TRANSFERASE	KTHY_HUMAN	Catalyzes the conversion of dTMP to dTDP.	NONE	NONE
1nqc_v	7	2.972	0.4246	0.404292	3	2	2	0	0	0	Cathepsin S	HYDROLASE	CATS_HUMAN	Thiol protease. Key protease responsible for the removal of the invariant chain from MHC class II molecules. The bond- specificity of this proteinase is in part similar to the specificities of cathepsin L and cathepsin N.	NONE	Psoriasis;Arteriosclerosis;Pain;Rheumatoid arthritis;Autoimmune disease;Allergy;Inflammation;Asthma;Multiple sclerosis;Immune disorder
1qh5_v	7	2.972	0.4246	0.535198	0	4	1	0	2	0	Hydroxyacylglutathione hydrolase, mitochondrial	NONE	Q16775	Involved in hydrolase activity	NONE	For nutritional supplementation, also for treating dietary shortage or imbalance
1gzu_v	7	2.958	0.4225	0.262039	1	4	1	0	1	0	Nicotinamide mononucleotide adenylyltransferase 1	NONE	Q9HAN9	Coenzyme transport and metabolism	NONE	NONE
1men_v	8	3.37	0.4213	1.1241	0	3	4	0	1	0	Trifunctional purine biosynthetic protein adenosine-3	TRANSFERASE	PUR2_HUMAN	NONE	NONE	Head and neck tumor;Carcinoma;Melanoma;Cancer;Sarcoma;Non-small-cell lung cancer;Breast tumor
2c30_v	6	2.519	0.4199	-1.08515	0	4	1	0	1	0	Serine/threonine-protein kinase PAK 6	TRANSFERASE	PAK6_HUMAN	The activated kinase acts on a variety of targets (By similarity).	NONE	NONE
1tx4_v	6	2.519	0.4198	-0.506627	0	4	2	0	0	0	Rho GTPase-activating protein 1	NONE	Q07960	GTPase activator for the Rho, Rac and Cdc42 proteins, converting them to the putatively inactive GDP-bound state. Cdc42 seems to be the preferred substrate.	NONE	NONE
1z6x_v	8	3.34	0.4175	1.13513	0	4	2	0	2	0	ADP-ribosylation factor 4	NONE	P18085	Involved in GTP binding	NONE	NONE
1n6r_v	7	2.911	0.4159	0.29569	0	3	4	0	0	0	Ras-related protein Rab-5A	PROTEIN TRANSPORT	RAB5A_HUMAN	Required for the fusion of plasma membranes and early endosomes.	NONE	NONE
1ljr_v	7	2.905	0.415	0.112263	1	3	1	1	1	0	Glutathione S-transferase theta-2	TRANSFERASE	GSTT2_HUMAN	Conjugation of reduced glutathione to a wide number of exogenous and endogenous hydrophobic electrophiles. Has a sulfatase activity.	NONE	NONE
1gkd_v	7	2.905	0.4149	0.0759978	1	4	2	0	0	0	Matrix metalloproteinase-9	HYDROLASE	MMP9_HUMAN	May play an essential role in local proteolysis of the extracellular matrix and in leukocyte migration. Could play a role in bone osteoclastic resorption. Cleaves KiSS1 at a Gly-	#NAME?	Defects in MMP9 may be a cause of susceptibility to lumbar disk herniation (LDH) [MIM:603932]. LDH is the predominant cause of low-back pain and unilateral leg pain.	NONE
1hfc_v	8	3.302	0.4127	1.15652	1	3	4	0	0	0	Interstitial collagenase	NONE	P03956	Cleaves collagens of types I, II, and III at one site in the helical domain. Also cleaves collagens of types VII and X (PubMed:2557822, PubMed:2153297, PubMed:1645757). In case of HIV infection, interacts and cleaves the secreted viral Tat protein, leading to a decrease in neuronal Tat's mediated neurotoxicity (PubMed:16807369).	NONE	NONE
3clx_v	7	2.888	0.4126	0.55981	2	2	1	1	0	1	Baculoviral IAP repeat-containing protein 4	NONE	P98170	Involved in caspase inhibition and apoptosis suppression	NONE	NONE
1t32_v	7	2.888	0.4126	-0.073296	3	3	0	0	1	0	Cathepsin G	HYDROLASE	CATG_HUMAN	Serine protease with trypsin- and chymotrypsin-like specificity.	NONE	Connective tissue disease;Viral infection;Inflammation;HIV infection
[truncated: 133 more rows]

## Sheet: Uniplot NAC
From	To
P09012	SNRPA
CAH12_HUMAN	CA12
FA10_HUMAN	F10
Q9BW91	NUDT9
FCAR_HUMAN	FCAR
Q13126	MTAP
TGFR2_HUMAN	TGFBR2
DDX6_HUMAN	DDX6
PDE4B_HUMAN	PDE4B
SRC_HUMAN	SRC
[truncated: 229 more rows]

## Sheet: NAC(duplicated removed)
SNRPA
[truncated: 322 more rows]

## Sheet: Common NAC+AKG+OV genes
ACE
[truncated: 69 more rows]

[truncated: 3 more sheets: Common AKG and OV, Common NAC and OV, PPI drug-target]
