# Supplementary material for: Effects of N-Acetylcysteine and Alpha-Ketoglutarate on OVCAR3 Ovarian Cancer Cells: Insights from Integrative Bioinformatics and Experimental Validation
Source: Cells. 2026 Feb 2;15(3):281. doi: 10.3390/cells15030281 (PMC12897456; doi:10.3390/cells15030281)
Supplement: Supplementary file 1 [file cells-15-00281-s001.zip › Supplementary Table S2.xlsx]

## Sheet: Hub scores
Closeness
Rank	Name	ID	Score
1	9606.ENSP00000451828	AKT1	52
2	9606.ENSP00000335153	HSP90AA1	49.3333
3	9606.ENSP00000311032	CASP3	47.9167
4	9606.ENSP00000361405	RAF1	43.25
5	9606.ENSP00000362680	SRC	43.1667
6	9606.ENSP00000497733	CDC42	42
7	9606.ENSP00000324806	GSK3B	41
8	9606.ENSP00000407586	HRAS	39.6667
9	9606.ENSP00000433138	CASP1	38.4167
10	9606.ENSP00000221130	GSR	37.75
Degree
Rank	Name	ID	Score
1	9606.ENSP00000451828	AKT1	39
2	9606.ENSP00000335153	HSP90AA1	34
3	9606.ENSP00000311032	CASP3	32
4	9606.ENSP00000362680	SRC	25
5	9606.ENSP00000361405	MMP9	24
6	9606.ENSP00000497733	CDC42	22
7	9606.ENSP00000324806	GSK3B	20
8	9606.ENSP00000407586	HRAS	17
9	9606.ENSP00000433138	CASP1	15
10	9606.ENSP00000401888	RAF1	14
Betweeness
Rank	Name	ID	Score
1	9606.ENSP00000451828	AKT1	985.04
2	9606.ENSP00000335153	HSP90AA1	911.672
3	9606.ENSP00000311032	CASP3	438.987
4	9606.ENSP00000263754	KAT2B	368.375
5	9606.ENSP00000361405	MMP9	264.858
6	9606.ENSP00000362680	SRC	243.839
7	9606.ENSP00000221130	GSR	226.781
8	9606.ENSP00000381607	GSTP1	183.74
9	9606.ENSP00000396308	DHFR	171.937
10	9606.ENSP00000039007	OTC	157.974
