# Supplementary material for: Effects of N-Acetylcysteine and Alpha-Ketoglutarate on OVCAR3 Ovarian Cancer Cells: Insights from Integrative Bioinformatics and Experimental Validation
Source: Cells. 2026 Feb 2;15(3):281. doi: 10.3390/cells15030281 (PMC12897456; doi:10.3390/cells15030281)
Supplement: Supplementary file 1 [file cells-15-00281-s001.zip › Supplementary Table S3.xlsx]

## Sheet: Viability
Condition	NAC (mM)	AKG (µm)	Rep1_Viab (%)	Rep2_Viab (%)	Rep3_Viab (%)	Mean_Viab (%)	SD	N
CTRL	0	0	100	100	100	100	0	3
NAC_5	5	0	90.21	93.17	91.78	91.72	1.48091	3
NAC_10	10	0	80.02	79.04	78.51	79.19	0.766094	3
NAC_20	20	0	60.71	65.71	67.71	64.71	3.60555	3
NAC_30	30	0	43.12	44.62	40.33	42.69	2.17708	3
AKG_80	0	80	89.9	87.32	88.56	88.5933	1.29032	3
AKG_100	0	100	83.65	86.4	80.78	83.61	2.81021	3
AKG_140	0	140	67.65	63.88	69.81	67.1133	3.00121	3
AKG_180	0	180	40.05	41.53	43.15	41.5767	1.55053	3
NAC5_AKG80	5	80	87.1	86.78	86.01	86.63	0.560268	3
NAC10_AKG80	10	80	80.4	75.3	77.45	77.7167	2.56044	3
NAC10_AKG100	10	100	54.93	54.95	57.9	55.9267	1.70899	3
NAC10_AKG140	10	140	50.46	51.12	48.26	49.9467	1.49751	3
NAC10_AKG180	10	180	32.45	32.31	32.12	32.2933	0.16563	3
NAC20_AKG100	20	100	54.13	51.22	59.21	54.8533	4.04381	3
NAC20_AKG140	20	140	43.18	46.78	40.61	43.5233	3.0993	3
NAC20_AKG180	20	180	28.1	24.51	26.18	26.2633	1.79645	3
NAC30_AKG100	30	100	36.1	33.13	34.13	34.4533	1.51117	3
NAC30_AKG140	30	140	29.17	27.14	21.18	25.83	4.15296	3
NAC30_AKG180	30	180	17.71	19.82	10.11	15.88	5.10712	3

## Sheet: Bliss
Condition	NAC (mM)	AKG (µM)	Viab_obs (mean %)	Bliss_expected (%)	ΔBliss (Exp-Obs)	Interaction
NAC5_AKG80	5	80	86.63	81.2578	-5.37219	Antagonism
NAC10_AKG80	10	80	77.7167	70.1571	-7.55961	Antagonism
NAC10_AKG100	10	100	55.9267	66.2108	10.2841	Synergy
NAC10_AKG140	10	140	49.9467	53.147	3.20038	Synergy
NAC10_AKG180	10	180	32.2933	32.9246	0.631229	Synergy
NAC20_AKG100	20	100	54.8533	54.104	-0.749302	Antagonism
NAC20_AKG140	20	140	43.5233	43.429	-0.094295	Additive
NAC20_AKG180	20	180	26.2633	26.9043	0.640928	Synergy
NAC30_AKG100	30	100	34.4533	35.6931	1.23978	Synergy
NAC30_AKG140	30	140	25.83	28.6507	2.82068	Synergy
NAC30_AKG180	30	180	15.88	17.7491	1.86908	Synergy
